# Supplementary material for: Connecting Anxiety and Genomic Copy Number Variation: A Genome-Wide Analysis in CD-1 Mice
Source: PLoS One. 2015 May 26;10(5):e0128465. doi: 10.1371/journal.pone.0128465 (PMC4444327; doi:10.1371/journal.pone.0128465)
Supplement: S2 Table — Table of all CNVs detected by aCGH, JaxMDGA and NGS in HAB/LAB mice. Data are sorted by genomic position. A CNV detected by one method is shown repeatedly if overlapping with more than one CNV detected by another method. The copy number status (gain/ loss) is shown with respect to HAB animals. (XLS) [file pone.0128465.s008.xls]

## Sheet: Supplementary Table S2
NGS RegNo	NGS Chr	NGS Start	NGS End	NGS Size	NGS Status	JaxMDGA RegNo	JaxMDGA Chr	JaxMDGA Start	JaxMDGA End	JaxMDGA Size	JaxMDGA Status	aCGH RegNo	aCGH Chr	aCGH Start	aCGH End	aCGH Size	aCGH Status
1	1	8496801	8502001	5200	loss	-	-	-	-	-	-	-	-	-	-	-	-
2	1	8503601	8508601	5000	loss	-	-	-	-	-	-	-	-	-	-	-	-
3	1	8941401	8943601	2200	gain	-	-	-	-	-	-	-	-	-	-	-	-
4	1	8951401	8954601	3200	gain	-	-	-	-	-	-	-	-	-	-	-	-
5	1	8958001	8965201	7200	gain	-	-	-	-	-	-	-	-	-	-	-	-
6	1	9003401	9004801	1400	gain	-	-	-	-	-	-	-	-	-	-	-	-
7	1	9211201	9212801	1600	loss	-	-	-	-	-	-	-	-	-	-	-	-
8	1	9403601	9405001	1400	loss	-	-	-	-	-	-	-	-	-	-	-	-
9	1	9460401	9462801	2400	loss	-	-	-	-	-	-	-	-	-	-	-	-
10	1	9569801	9572401	2600	gain	-	-	-	-	-	-	-	-	-	-	-	-
11	1	9779401	9781001	1600	gain	-	-	-	-	-	-	-	-	-	-	-	-
12	1	9948201	9950001	1800	gain	-	-	-	-	-	-	-	-	-	-	-	-
13	1	10382801	10384401	1600	loss	-	-	-	-	-	-	-	-	-	-	-	-
14	1	11334201	11336201	2000	gain	-	-	-	-	-	-	-	-	-	-	-	-
15	1	19368401	19389201	20800	loss	-	-	-	-	-	-	-	-	-	-	-	-
16	1	21616001	21617601	1600	loss	-	-	-	-	-	-	-	-	-	-	-	-
17	1	23278601	23281001	2400	gain	-	-	-	-	-	-	-	-	-	-	-	-
18	1	23313201	23314601	1400	gain	-	-	-	-	-	-	-	-	-	-	-	-
-	-	-	-	-	-	1	1	23385854	23385855	2	gain	-	-	-	-	-	-
19	1	23749801	23751401	1600	gain	-	-	-	-	-	-	-	-	-	-	-	-
20	1	24031801	24033401	1600	gain	-	-	-	-	-	-	-	-	-	-	-	-
21	1	24417201	24419401	2200	gain	-	-	-	-	-	-	-	-	-	-	-	-
22	1	24425401	24428801	3400	gain	-	-	-	-	-	-	-	-	-	-	-	-
23	1	24618801	24622801	4000	gain	-	-	-	-	-	-	-	-	-	-	-	-
24	1	24916601	24918801	2200	gain	-	-	-	-	-	-	-	-	-	-	-	-
25	1	25289201	25291401	2200	gain	-	-	-	-	-	-	-	-	-	-	-	-
26	1	25503401	25506401	3000	gain	-	-	-	-	-	-	-	-	-	-	-	-
27	1	26410401	26412001	1600	gain	-	-	-	-	-	-	-	-	-	-	-	-
28	1	26490201	26496401	6200	gain	-	-	-	-	-	-	-	-	-	-	-	-
29	1	26515801	26517601	1800	gain	-	-	-	-	-	-	-	-	-	-	-	-
30	1	26532801	26534401	1600	gain	-	-	-	-	-	-	-	-	-	-	-	-
31	1	26743001	26745001	2000	loss	-	-	-	-	-	-	-	-	-	-	-	-
32	1	27355601	27361401	5800	gain	-	-	-	-	-	-	-	-	-	-	-	-
33	1	27677601	27679601	2000	gain	-	-	-	-	-	-	-	-	-	-	-	-
34	1	28730401	28732001	1600	loss	-	-	-	-	-	-	-	-	-	-	-	-
35	1	28848001	28849401	1400	gain	-	-	-	-	-	-	-	-	-	-	-	-
36	1	28867001	28868601	1600	gain	-	-	-	-	-	-	-	-	-	-	-	-
37	1	28935001	28936801	1800	gain	-	-	-	-	-	-	-	-	-	-	-	-
38	1	29046401	29049201	2800	gain	-	-	-	-	-	-	-	-	-	-	-	-
39	1	29061401	29063001	1600	loss	-	-	-	-	-	-	-	-	-	-	-	-
40	1	29174401	29178001	3600	gain	-	-	-	-	-	-	-	-	-	-	-	-
41	1	29182801	29184201	1400	gain	-	-	-	-	-	-	1	1	29183844	29199626	15782	gain
42	1	29191601	29202001	10400	gain	-	-	-	-	-	-	1	1	29183844	29199626	15782	gain
43	1	29334801	29337201	2400	gain	-	-	-	-	-	-	-	-	-	-	-	-
44	1	29357401	29360401	3000	gain	-	-	-	-	-	-	-	-	-	-	-	-
45	1	29362201	29364601	2400	gain	-	-	-	-	-	-	-	-	-	-	-	-
46	1	29430401	29432001	1600	loss	-	-	-	-	-	-	-	-	-	-	-	-
47	1	29506801	29509001	2200	gain	-	-	-	-	-	-	-	-	-	-	-	-
48	1	29819801	29821401	1600	gain	-	-	-	-	-	-	-	-	-	-	-	-
49	1	30475601	30477201	1600	loss	-	-	-	-	-	-	-	-	-	-	-	-
50	1	30511801	30514001	2200	loss	-	-	-	-	-	-	-	-	-	-	-	-
51	1	30553001	30555201	2200	loss	-	-	-	-	-	-	-	-	-	-	-	-
52	1	30744201	30747801	3600	loss	-	-	-	-	-	-	-	-	-	-	-	-
53	1	31125201	31127401	2200	loss	-	-	-	-	-	-	-	-	-	-	-	-
54	1	31130801	31133401	2600	loss	-	-	-	-	-	-	-	-	-	-	-	-
55	1	31137401	31140001	2600	loss	-	-	-	-	-	-	-	-	-	-	-	-
56	1	31157001	31159001	2000	loss	-	-	-	-	-	-	-	-	-	-	-	-
57	1	31195601	31197801	2200	loss	-	-	-	-	-	-	-	-	-	-	-	-
58	1	31207201	31209001	1800	loss	-	-	-	-	-	-	-	-	-	-	-	-
59	1	31226401	31229201	2800	loss	-	-	-	-	-	-	-	-	-	-	-	-
60	1	31528401	31534201	5800	loss	-	-	-	-	-	-	-	-	-	-	-	-
61	1	31787201	31793801	6600	loss	-	-	-	-	-	-	-	-	-	-	-	-
62	1	31848601	31851201	2600	gain	-	-	-	-	-	-	-	-	-	-	-	-
63	1	32103401	32109401	6000	loss	-	-	-	-	-	-	-	-	-	-	-	-
64	1	32113801	32115201	1400	loss	-	-	-	-	-	-	-	-	-	-	-	-
65	1	32119201	32125801	6600	loss	-	-	-	-	-	-	-	-	-	-	-	-
66	1	32130201	32131801	1600	loss	-	-	-	-	-	-	-	-	-	-	-	-
67	1	32159001	32161201	2200	loss	-	-	-	-	-	-	-	-	-	-	-	-
68	1	32321401	32325401	4000	loss	-	-	-	-	-	-	-	-	-	-	-	-
69	1	32328601	32330601	2000	loss	-	-	-	-	-	-	-	-	-	-	-	-
70	1	32434401	32435801	1400	loss	-	-	-	-	-	-	-	-	-	-	-	-
71	1	32663801	32665801	2000	loss	-	-	-	-	-	-	-	-	-	-	-	-
72	1	32923401	32925601	2200	gain	-	-	-	-	-	-	-	-	-	-	-	-
73	1	33063201	33065401	2200	loss	-	-	-	-	-	-	-	-	-	-	-	-
74	1	33156001	33158601	2600	gain	-	-	-	-	-	-	-	-	-	-	-	-
75	1	33191201	33194001	2800	gain	-	-	-	-	-	-	-	-	-	-	-	-
76	1	33205601	33207801	2200	gain	-	-	-	-	-	-	-	-	-	-	-	-
77	1	33238201	33242401	4200	gain	-	-	-	-	-	-	-	-	-	-	-	-
78	1	33252201	33255201	3000	gain	-	-	-	-	-	-	-	-	-	-	-	-
79	1	33290201	33291801	1600	gain	-	-	-	-	-	-	-	-	-	-	-	-
80	1	33319801	33321601	1800	gain	-	-	-	-	-	-	-	-	-	-	-	-
81	1	33333601	33336001	2400	gain	-	-	-	-	-	-	-	-	-	-	-	-
82	1	33385801	33387601	1800	gain	-	-	-	-	-	-	-	-	-	-	-	-
83	1	33588001	33590201	2200	gain	-	-	-	-	-	-	-	-	-	-	-	-
84	1	33607401	33609001	1600	gain	-	-	-	-	-	-	-	-	-	-	-	-
85	1	33611401	33612801	1400	gain	-	-	-	-	-	-	-	-	-	-	-	-
-	-	-	-	-	-	2	1	33723902	33723981	80	gain	-	-	-	-	-	-
86	1	33761801	33763801	2000	gain	-	-	-	-	-	-	-	-	-	-	-	-
87	1	34456401	34458801	2400	gain	-	-	-	-	-	-	-	-	-	-	-	-
88	1	34470601	34472801	2200	gain	-	-	-	-	-	-	-	-	-	-	-	-
89	1	35373001	35377801	4800	loss	-	-	-	-	-	-	-	-	-	-	-	-
90	1	35464401	35466201	1800	loss	-	-	-	-	-	-	-	-	-	-	-	-
91	1	35469801	35472401	2600	loss	-	-	-	-	-	-	-	-	-	-	-	-
92	1	35787201	35791401	4200	loss	-	-	-	-	-	-	-	-	-	-	-	-
93	1	35844001	35846201	2200	loss	-	-	-	-	-	-	-	-	-	-	-	-
94	1	35850801	35854001	3200	loss	-	-	-	-	-	-	-	-	-	-	-	-
95	1	35942801	35945201	2400	loss	-	-	-	-	-	-	-	-	-	-	-	-
96	1	35951201	35957401	6200	loss	-	-	-	-	-	-	-	-	-	-	-	-
97	1	36087601	36089401	1800	loss	-	-	-	-	-	-	-	-	-	-	-	-
98	1	36091201	36095601	4400	loss	-	-	-	-	-	-	-	-	-	-	-	-
99	1	36966601	36972201	5600	loss	-	-	-	-	-	-	-	-	-	-	-	-
100	1	37124001	37126001	2000	loss	-	-	-	-	-	-	-	-	-	-	-	-
101	1	37339801	37341801	2000	gain	-	-	-	-	-	-	-	-	-	-	-	-
102	1	39413401	39415201	1800	loss	-	-	-	-	-	-	-	-	-	-	-	-
103	1	39457001	39459201	2200	loss	-	-	-	-	-	-	-	-	-	-	-	-
104	1	39538601	39543201	4600	loss	-	-	-	-	-	-	-	-	-	-	-	-
105	1	40852601	40854201	1600	loss	-	-	-	-	-	-	-	-	-	-	-	-
106	1	42993201	42996001	2800	loss	-	-	-	-	-	-	-	-	-	-	-	-
107	1	43698801	43703001	4200	loss	-	-	-	-	-	-	-	-	-	-	-	-
108	1	44547401	44549401	2000	loss	-	-	-	-	-	-	-	-	-	-	-	-
109	1	44689801	44692401	2600	loss	-	-	-	-	-	-	-	-	-	-	-	-
110	1	44742801	44745001	2200	gain	-	-	-	-	-	-	-	-	-	-	-	-
111	1	44874801	44876401	1600	gain	-	-	-	-	-	-	-	-	-	-	-	-
112	1	44895801	44898401	2600	gain	-	-	-	-	-	-	-	-	-	-	-	-
113	1	45049001	45052201	3200	gain	-	-	-	-	-	-	-	-	-	-	-	-
114	1	45052401	45054801	2400	gain	-	-	-	-	-	-	-	-	-	-	-	-
115	1	45066401	45068401	2000	gain	-	-	-	-	-	-	-	-	-	-	-	-
116	1	45420601	45430801	10200	gain	-	-	-	-	-	-	-	-	-	-	-	-
117	1	45595401	45597001	1600	loss	-	-	-	-	-	-	-	-	-	-	-	-
118	1	45638801	45640201	1400	loss	-	-	-	-	-	-	-	-	-	-	-	-
119	1	45667001	45670601	3600	loss	-	-	-	-	-	-	-	-	-	-	-	-
120	1	45673601	45675601	2000	loss	-	-	-	-	-	-	-	-	-	-	-	-
121	1	45697201	45699001	1800	loss	-	-	-	-	-	-	-	-	-	-	-	-
122	1	45707401	45711401	4000	loss	-	-	-	-	-	-	-	-	-	-	-	-
123	1	45727601	45730001	2400	loss	-	-	-	-	-	-	-	-	-	-	-	-
124	1	45997201	45999001	1800	loss	-	-	-	-	-	-	-	-	-	-	-	-
125	1	46027001	46029801	2800	gain	-	-	-	-	-	-	-	-	-	-	-	-
126	1	46033201	46041001	7800	gain	-	-	-	-	-	-	-	-	-	-	-	-
127	1	46108801	46118601	9800	gain	-	-	-	-	-	-	-	-	-	-	-	-
128	1	46196801	46198601	1800	gain	-	-	-	-	-	-	-	-	-	-	-	-
129	1	46447601	46450801	3200	gain	-	-	-	-	-	-	-	-	-	-	-	-
130	1	51248801	51250201	1400	gain	-	-	-	-	-	-	-	-	-	-	-	-
131	1	52372601	52375001	2400	loss	-	-	-	-	-	-	-	-	-	-	-	-
132	1	58379601	58382401	2800	loss	-	-	-	-	-	-	-	-	-	-	-	-
133	1	58385801	58388001	2200	loss	-	-	-	-	-	-	-	-	-	-	-	-
134	1	58605801	58607801	2000	loss	-	-	-	-	-	-	-	-	-	-	-	-
135	1	58753201	58755001	1800	loss	-	-	-	-	-	-	-	-	-	-	-	-
136	1	58867601	58871001	3400	loss	-	-	-	-	-	-	-	-	-	-	-	-
137	1	58873201	58876401	3200	loss	-	-	-	-	-	-	-	-	-	-	-	-
138	1	58952401	58954601	2200	loss	-	-	-	-	-	-	-	-	-	-	-	-
139	1	58987401	58989801	2400	loss	-	-	-	-	-	-	-	-	-	-	-	-
140	1	58990401	58992601	2200	loss	-	-	-	-	-	-	-	-	-	-	-	-
141	1	59401601	59404401	2800	loss	-	-	-	-	-	-	-	-	-	-	-	-
142	1	59405801	59407801	2000	loss	-	-	-	-	-	-	-	-	-	-	-	-
143	1	64430401	64433601	3200	loss	-	-	-	-	-	-	-	-	-	-	-	-
144	1	64712801	64714601	1800	gain	-	-	-	-	-	-	-	-	-	-	-	-
145	1	72924201	72926001	1800	loss	-	-	-	-	-	-	-	-	-	-	-	-
146	1	73511401	73513801	2400	loss	-	-	-	-	-	-	-	-	-	-	-	-
147	1	73516201	73518001	1800	loss	-	-	-	-	-	-	-	-	-	-	-	-
148	1	73565201	73567201	2000	loss	-	-	-	-	-	-	-	-	-	-	-	-
149	1	73601001	73603401	2400	loss	-	-	-	-	-	-	-	-	-	-	-	-
150	1	73677601	73680401	2800	loss	-	-	-	-	-	-	-	-	-	-	-	-
151	1	73693201	73695401	2200	loss	-	-	-	-	-	-	-	-	-	-	-	-
152	1	74161801	74163601	1800	loss	-	-	-	-	-	-	-	-	-	-	-	-
153	1	80868201	80872401	4200	gain	-	-	-	-	-	-	-	-	-	-	-	-
154	1	80892201	80895601	3400	gain	-	-	-	-	-	-	-	-	-	-	-	-
155	1	80906801	80909001	2200	gain	-	-	-	-	-	-	-	-	-	-	-	-
156	1	82339801	82343201	3400	loss	-	-	-	-	-	-	-	-	-	-	-	-
157	1	82398401	82400401	2000	loss	-	-	-	-	-	-	-	-	-	-	-	-
158	1	82417201	82420801	3600	loss	-	-	-	-	-	-	-	-	-	-	-	-
159	1	82422801	82424801	2000	loss	-	-	-	-	-	-	-	-	-	-	-	-
160	1	82671801	82673801	2000	loss	-	-	-	-	-	-	-	-	-	-	-	-
161	1	82928201	82940401	12200	loss	-	-	-	-	-	-	-	-	-	-	-	-
162	1	83225001	83232801	7800	loss	-	-	-	-	-	-	-	-	-	-	-	-
163	1	83979401	83982801	3400	loss	-	-	-	-	-	-	-	-	-	-	-	-
164	1	84952201	84964401	12200	loss	-	-	-	-	-	-	-	-	-	-	-	-
165	1	84975001	84978201	3200	loss	-	-	-	-	-	-	-	-	-	-	-	-
166	1	84978801	84981401	2600	loss	-	-	-	-	-	-	-	-	-	-	-	-
167	1	85001201	85008801	7600	loss	-	-	-	-	-	-	-	-	-	-	-	-
168	1	85020601	85022601	2000	loss	-	-	-	-	-	-	-	-	-	-	-	-
169	1	85022801	85029201	6400	loss	-	-	-	-	-	-	-	-	-	-	-	-
170	1	85029401	85033601	4200	loss	-	-	-	-	-	-	-	-	-	-	-	-
171	1	85039601	85042801	3200	loss	-	-	-	-	-	-	-	-	-	-	-	-
172	1	85069601	85071201	1600	loss	-	-	-	-	-	-	2	1	85068489	87505075	2436586	loss
173	1	85082001	85087801	5800	loss	-	-	-	-	-	-	2	1	85068489	87505075	2436586	loss
174	1	85092001	85095001	3000	loss	-	-	-	-	-	-	2	1	85068489	87505075	2436586	loss
175	1	85096401	85102801	6400	loss	-	-	-	-	-	-	2	1	85068489	87505075	2436586	loss
176	1	85105201	85108401	3200	loss	-	-	-	-	-	-	2	1	85068489	87505075	2436586	loss
177	1	85136401	85139001	2600	loss	-	-	-	-	-	-	2	1	85068489	87505075	2436586	loss
178	1	85150601	85165001	14400	loss	-	-	-	-	-	-	2	1	85068489	87505075	2436586	loss
179	1	85177001	85180801	3800	loss	-	-	-	-	-	-	2	1	85068489	87505075	2436586	loss
180	1	85192001	85196801	4800	loss	-	-	-	-	-	-	2	1	85068489	87505075	2436586	loss
181	1	85201201	85204001	2800	loss	-	-	-	-	-	-	2	1	85068489	87505075	2436586	loss
182	1	85205401	85213401	8000	loss	-	-	-	-	-	-	2	1	85068489	87505075	2436586	loss
183	1	85227601	85296801	69200	loss	-	-	-	-	-	-	2	1	85068489	87505075	2436586	loss
184	1	85301201	85310801	9600	loss	-	-	-	-	-	-	2	1	85068489	87505075	2436586	loss
185	1	85313201	85318201	5000	loss	-	-	-	-	-	-	2	1	85068489	87505075	2436586	loss
186	1	85319201	85331001	11800	loss	-	-	-	-	-	-	2	1	85068489	87505075	2436586	loss
187	1	85335601	85343601	8000	loss	-	-	-	-	-	-	2	1	85068489	87505075	2436586	loss
188	1	87351001	87353601	2600	loss	-	-	-	-	-	-	2	1	85068489	87505075	2436586	loss
189	1	87354201	87358401	4200	loss	-	-	-	-	-	-	2	1	85068489	87505075	2436586	loss
190	1	87367801	87370401	2600	loss	-	-	-	-	-	-	2	1	85068489	87505075	2436586	loss
191	1	87378601	87390201	11600	loss	-	-	-	-	-	-	2	1	85068489	87505075	2436586	loss
192	1	87394601	87397001	2400	loss	-	-	-	-	-	-	2	1	85068489	87505075	2436586	loss
193	1	87399201	87401201	2000	loss	-	-	-	-	-	-	2	1	85068489	87505075	2436586	loss
194	1	87420001	87426201	6200	loss	-	-	-	-	-	-	2	1	85068489	87505075	2436586	loss
195	1	87438001	87444201	6200	loss	-	-	-	-	-	-	2	1	85068489	87505075	2436586	loss
196	1	87446201	87450401	4200	loss	-	-	-	-	-	-	2	1	85068489	87505075	2436586	loss
197	1	87458401	87464601	6200	loss	-	-	-	-	-	-	2	1	85068489	87505075	2436586	loss
198	1	87465401	87467801	2400	loss	-	-	-	-	-	-	2	1	85068489	87505075	2436586	loss
199	1	87474601	87477001	2400	loss	-	-	-	-	-	-	2	1	85068489	87505075	2436586	loss
200	1	87477801	87499801	22000	loss	-	-	-	-	-	-	2	1	85068489	87505075	2436586	loss
201	1	87500401	87507801	7400	loss	-	-	-	-	-	-	2	1	85068489	87505075	2436586	loss
202	1	87509401	87516401	7000	loss	-	-	-	-	-	-	-	-	-	-	-	-
203	1	87517001	87522401	5400	loss	-	-	-	-	-	-	-	-	-	-	-	-
204	1	87541401	87549201	7800	loss	-	-	-	-	-	-	-	-	-	-	-	-
205	1	87552401	87554201	1800	loss	-	-	-	-	-	-	-	-	-	-	-	-
206	1	89029601	89031001	1400	gain	-	-	-	-	-	-	-	-	-	-	-	-
207	1	90688801	90690801	2000	gain	-	-	-	-	-	-	-	-	-	-	-	-
208	1	96942601	96944201	1600	loss	-	-	-	-	-	-	-	-	-	-	-	-
209	1	97413401	97415801	2400	loss	-	-	-	-	-	-	-	-	-	-	-	-
210	1	97438001	97439801	1800	loss	-	-	-	-	-	-	-	-	-	-	-	-
211	1	98271601	98274801	3200	gain	-	-	-	-	-	-	-	-	-	-	-	-
212	1	98276401	98278201	1800	gain	-	-	-	-	-	-	-	-	-	-	-	-
213	1	98427201	98430601	3400	gain	-	-	-	-	-	-	-	-	-	-	-	-
214	1	98473601	98477201	3600	loss	-	-	-	-	-	-	-	-	-	-	-	-
215	1	98616401	98618001	1600	gain	-	-	-	-	-	-	-	-	-	-	-	-
216	1	99068001	99069801	1800	loss	-	-	-	-	-	-	-	-	-	-	-	-
217	1	99073801	99078401	4600	loss	-	-	-	-	-	-	-	-	-	-	-	-
218	1	99117801	99119401	1600	loss	-	-	-	-	-	-	-	-	-	-	-	-
219	1	99225801	99227601	1800	loss	-	-	-	-	-	-	-	-	-	-	-	-
220	1	99252001	99254001	2000	loss	-	-	-	-	-	-	-	-	-	-	-	-
221	1	99313401	99314801	1400	loss	-	-	-	-	-	-	-	-	-	-	-	-
222	1	99318801	99320601	1800	loss	-	-	-	-	-	-	-	-	-	-	-	-
223	1	99485201	99487401	2200	loss	-	-	-	-	-	-	-	-	-	-	-	-
224	1	99572801	99575201	2400	loss	-	-	-	-	-	-	-	-	-	-	-	-
225	1	99578401	99580801	2400	loss	-	-	-	-	-	-	-	-	-	-	-	-
226	1	100840801	100843801	3000	gain	-	-	-	-	-	-	-	-	-	-	-	-
227	1	100854001	100857201	3200	gain	-	-	-	-	-	-	-	-	-	-	-	-
228	1	100871201	100874401	3200	gain	-	-	-	-	-	-	-	-	-	-	-	-
229	1	100875601	100878401	2800	gain	-	-	-	-	-	-	-	-	-	-	-	-
230	1	100893601	100895801	2200	gain	-	-	-	-	-	-	-	-	-	-	-	-
231	1	100898001	100899801	1800	gain	-	-	-	-	-	-	-	-	-	-	-	-
232	1	101028201	101030201	2000	gain	-	-	-	-	-	-	-	-	-	-	-	-
233	1	101060801	101063401	2600	gain	-	-	-	-	-	-	-	-	-	-	-	-
234	1	101075001	101080001	5000	gain	-	-	-	-	-	-	-	-	-	-	-	-
235	1	101086001	101089201	3200	gain	-	-	-	-	-	-	-	-	-	-	-	-
236	1	101094201	101096001	1800	gain	-	-	-	-	-	-	-	-	-	-	-	-
237	1	101121401	101127601	6200	gain	-	-	-	-	-	-	-	-	-	-	-	-
238	1	101177001	101185201	8200	gain	-	-	-	-	-	-	-	-	-	-	-	-
239	1	101325601	101327801	2200	gain	-	-	-	-	-	-	-	-	-	-	-	-
240	1	101328001	101330201	2200	gain	-	-	-	-	-	-	-	-	-	-	-	-
241	1	101350601	101360201	9600	gain	-	-	-	-	-	-	-	-	-	-	-	-
242	1	101380801	101382201	1400	gain	-	-	-	-	-	-	-	-	-	-	-	-
243	1	101475601	101477601	2000	gain	-	-	-	-	-	-	-	-	-	-	-	-
244	1	101567201	101569601	2400	gain	-	-	-	-	-	-	-	-	-	-	-	-
245	1	101610201	101612401	2200	gain	-	-	-	-	-	-	-	-	-	-	-	-
246	1	101624201	101631201	7000	gain	-	-	-	-	-	-	-	-	-	-	-	-
247	1	101780401	101783201	2800	loss	-	-	-	-	-	-	-	-	-	-	-	-
248	1	101890401	101892401	2000	loss	-	-	-	-	-	-	-	-	-	-	-	-
249	1	102058201	102060401	2200	loss	-	-	-	-	-	-	-	-	-	-	-	-
250	1	102196001	102204001	8000	loss	-	-	-	-	-	-	-	-	-	-	-	-
251	1	102521601	102523401	1800	loss	-	-	-	-	-	-	-	-	-	-	-	-
252	1	102532201	102534401	2200	loss	-	-	-	-	-	-	-	-	-	-	-	-
253	1	103347401	103349201	1800	gain	-	-	-	-	-	-	-	-	-	-	-	-
254	1	103873401	103877201	3800	loss	-	-	-	-	-	-	-	-	-	-	-	-
255	1	103879801	103882601	2800	loss	-	-	-	-	-	-	-	-	-	-	-	-
256	1	105733001	105734801	1800	loss	-	-	-	-	-	-	-	-	-	-	-	-
257	1	106781601	106784601	3000	gain	-	-	-	-	-	-	-	-	-	-	-	-
258	1	106935401	106937001	1600	loss	-	-	-	-	-	-	-	-	-	-	-	-
259	1	107093401	107095201	1800	loss	-	-	-	-	-	-	-	-	-	-	-	-
260	1	107340801	107343201	2400	loss	-	-	-	-	-	-	-	-	-	-	-	-
261	1	107351401	107356401	5000	loss	-	-	-	-	-	-	-	-	-	-	-	-
262	1	107457801	107459201	1400	loss	-	-	-	-	-	-	-	-	-	-	-	-
263	1	107464001	107466001	2000	loss	-	-	-	-	-	-	-	-	-	-	-	-
264	1	107500801	107505201	4400	loss	-	-	-	-	-	-	-	-	-	-	-	-
265	1	107510401	107513201	2800	loss	-	-	-	-	-	-	-	-	-	-	-	-
266	1	107802801	107804801	2000	loss	-	-	-	-	-	-	-	-	-	-	-	-
267	1	108414201	108415801	1600	loss	-	-	-	-	-	-	-	-	-	-	-	-
268	1	108683201	108685201	2000	loss	-	-	-	-	-	-	-	-	-	-	-	-
269	1	108750801	108753201	2400	loss	-	-	-	-	-	-	-	-	-	-	-	-
270	1	109356001	109357401	1400	loss	-	-	-	-	-	-	-	-	-	-	-	-
271	1	109360201	109362001	1800	loss	-	-	-	-	-	-	-	-	-	-	-	-
272	1	109567201	109569401	2200	loss	-	-	-	-	-	-	-	-	-	-	-	-
273	1	109626001	109627801	1800	loss	-	-	-	-	-	-	-	-	-	-	-	-
274	1	109689601	109691201	1600	loss	-	-	-	-	-	-	-	-	-	-	-	-
275	1	109695401	109698201	2800	loss	-	-	-	-	-	-	-	-	-	-	-	-
276	1	109729801	109731801	2000	loss	-	-	-	-	-	-	-	-	-	-	-	-
277	1	109777001	109779001	2000	loss	-	-	-	-	-	-	-	-	-	-	-	-
278	1	109822001	109823601	1600	loss	-	-	-	-	-	-	-	-	-	-	-	-
279	1	109949401	109951001	1600	loss	-	-	-	-	-	-	-	-	-	-	-	-
280	1	110131801	110134601	2800	gain	-	-	-	-	-	-	-	-	-	-	-	-
281	1	110146201	110148201	2000	gain	-	-	-	-	-	-	-	-	-	-	-	-
282	1	110236001	110238201	2200	loss	-	-	-	-	-	-	-	-	-	-	-	-
283	1	110503001	110507001	4000	gain	-	-	-	-	-	-	-	-	-	-	-	-
284	1	110570801	110573001	2200	gain	-	-	-	-	-	-	-	-	-	-	-	-
285	1	110585601	110588601	3000	gain	-	-	-	-	-	-	-	-	-	-	-	-
286	1	110644801	110647201	2400	gain	-	-	-	-	-	-	-	-	-	-	-	-
287	1	110825201	110827201	2000	gain	-	-	-	-	-	-	-	-	-	-	-	-
288	1	110837801	110842401	4600	gain	3	1	110834540	110940992	106453	gain	-	-	-	-	-	-
289	1	110845001	110847201	2200	gain	3	1	110834540	110940992	106453	gain	-	-	-	-	-	-
290	1	110856001	110861201	5200	gain	3	1	110834540	110940992	106453	gain	-	-	-	-	-	-
291	1	110862801	110866201	3400	gain	3	1	110834540	110940992	106453	gain	-	-	-	-	-	-
292	1	110885201	110888801	3600	gain	3	1	110834540	110940992	106453	gain	-	-	-	-	-	-
293	1	110903201	110905801	2600	gain	3	1	110834540	110940992	106453	gain	-	-	-	-	-	-
294	1	110925001	110927001	2000	gain	3	1	110834540	110940992	106453	gain	-	-	-	-	-	-
295	1	110961001	110963401	2400	gain	-	-	-	-	-	-	-	-	-	-	-	-
296	1	110991601	110993601	2000	gain	-	-	-	-	-	-	-	-	-	-	-	-
297	1	111005601	111008201	2600	gain	-	-	-	-	-	-	-	-	-	-	-	-
298	1	111031801	111034401	2600	gain	-	-	-	-	-	-	-	-	-	-	-	-
299	1	111186001	111191801	5800	loss	-	-	-	-	-	-	-	-	-	-	-	-
300	1	111197601	111201401	3800	loss	-	-	-	-	-	-	-	-	-	-	-	-
301	1	111245601	111247801	2200	loss	-	-	-	-	-	-	-	-	-	-	-	-
302	1	111266801	111269001	2200	loss	-	-	-	-	-	-	-	-	-	-	-	-
303	1	111331001	111333401	2400	loss	-	-	-	-	-	-	-	-	-	-	-	-
304	1	111336601	111341401	4800	loss	-	-	-	-	-	-	-	-	-	-	-	-
305	1	111342601	111361201	18600	gain	-	-	-	-	-	-	-	-	-	-	-	-
306	1	111370801	111372801	2000	loss	-	-	-	-	-	-	-	-	-	-	-	-
307	1	111398201	111404401	6200	loss	-	-	-	-	-	-	-	-	-	-	-	-
308	1	111479001	111481201	2200	loss	-	-	-	-	-	-	-	-	-	-	-	-
309	1	111508801	111513201	4400	loss	-	-	-	-	-	-	-	-	-	-	-	-
310	1	111516401	111518201	1800	loss	-	-	-	-	-	-	-	-	-	-	-	-
311	1	111634201	111702801	68600	loss	4	1	111652396	111687579	35184	loss	3	1	111636748	111701373	64625	loss
312	1	111929601	111940801	11200	loss	-	-	-	-	-	-	-	-	-	-	-	-
313	1	112073801	112075601	1800	loss	-	-	-	-	-	-	-	-	-	-	-	-
314	1	112180201	112187601	7400	loss	-	-	-	-	-	-	-	-	-	-	-	-
315	1	112305401	112306801	1400	loss	-	-	-	-	-	-	-	-	-	-	-	-
316	1	112475801	112481001	5200	loss	-	-	-	-	-	-	-	-	-	-	-	-
317	1	112593601	112595201	1600	loss	-	-	-	-	-	-	-	-	-	-	-	-
318	1	112654801	112656601	1800	loss	-	-	-	-	-	-	-	-	-	-	-	-
319	1	112704801	112707201	2400	loss	-	-	-	-	-	-	-	-	-	-	-	-
320	1	112714601	112717001	2400	loss	-	-	-	-	-	-	-	-	-	-	-	-
321	1	112796201	112798801	2600	loss	-	-	-	-	-	-	-	-	-	-	-	-
322	1	112835601	112839401	3800	loss	-	-	-	-	-	-	-	-	-	-	-	-
323	1	113729801	113731801	2000	loss	-	-	-	-	-	-	-	-	-	-	-	-
324	1	113932201	113938801	6600	loss	-	-	-	-	-	-	-	-	-	-	-	-
325	1	114335401	114337601	2200	gain	-	-	-	-	-	-	4	1	114046979	115147280	1100301	gain
326	1	114340201	114342001	1800	gain	-	-	-	-	-	-	4	1	114046979	115147280	1100301	gain
327	1	114401801	114405401	3600	gain	-	-	-	-	-	-	4	1	114046979	115147280	1100301	gain
328	1	114411001	114415801	4800	gain	-	-	-	-	-	-	4	1	114046979	115147280	1100301	gain
329	1	114417201	114421201	4000	gain	-	-	-	-	-	-	4	1	114046979	115147280	1100301	gain
330	1	114421401	114424601	3200	gain	-	-	-	-	-	-	4	1	114046979	115147280	1100301	gain
331	1	114427201	114429601	2400	gain	-	-	-	-	-	-	4	1	114046979	115147280	1100301	gain
332	1	114464801	114466801	2000	gain	-	-	-	-	-	-	4	1	114046979	115147280	1100301	gain
333	1	114478801	114481201	2400	gain	-	-	-	-	-	-	4	1	114046979	115147280	1100301	gain
334	1	114484201	114489401	5200	gain	-	-	-	-	-	-	4	1	114046979	115147280	1100301	gain
335	1	114497401	114500001	2600	gain	-	-	-	-	-	-	4	1	114046979	115147280	1100301	gain
336	1	114542401	114544801	2400	gain	-	-	-	-	-	-	4	1	114046979	115147280	1100301	gain
337	1	114563601	114565401	1800	gain	-	-	-	-	-	-	4	1	114046979	115147280	1100301	gain
338	1	114579801	114581801	2000	gain	-	-	-	-	-	-	4	1	114046979	115147280	1100301	gain
339	1	114603401	114609601	6200	gain	-	-	-	-	-	-	4	1	114046979	115147280	1100301	gain
340	1	114710201	114711601	1400	gain	-	-	-	-	-	-	4	1	114046979	115147280	1100301	gain
341	1	114869201	114871201	2000	gain	-	-	-	-	-	-	4	1	114046979	115147280	1100301	gain
342	1	114963201	114964801	1600	gain	-	-	-	-	-	-	4	1	114046979	115147280	1100301	gain
343	1	115017401	115019401	2000	gain	-	-	-	-	-	-	4	1	114046979	115147280	1100301	gain
344	1	115079201	115080801	1600	gain	-	-	-	-	-	-	4	1	114046979	115147280	1100301	gain
345	1	115085801	115088201	2400	gain	-	-	-	-	-	-	4	1	114046979	115147280	1100301	gain
346	1	115119401	115128201	8800	gain	-	-	-	-	-	-	4	1	114046979	115147280	1100301	gain
347	1	115136601	115139801	3200	gain	-	-	-	-	-	-	4	1	114046979	115147280	1100301	gain
348	1	115203001	115204401	1400	gain	-	-	-	-	-	-	-	-	-	-	-	-
349	1	115299401	115302201	2800	gain	-	-	-	-	-	-	-	-	-	-	-	-
350	1	115323001	115327801	4800	gain	-	-	-	-	-	-	-	-	-	-	-	-
351	1	118091001	118092401	1400	loss	-	-	-	-	-	-	-	-	-	-	-	-
352	1	118351201	118355001	3800	gain	-	-	-	-	-	-	-	-	-	-	-	-
353	1	118357401	118359001	1600	gain	-	-	-	-	-	-	-	-	-	-	-	-
354	1	118850001	118884601	34600	gain	5	1	118854080	118881822	27743	gain	5	1	118855414	118883116	27702	gain
355	1	118912201	118915401	3200	gain	-	-	-	-	-	-	-	-	-	-	-	-
356	1	118984601	118988801	4200	loss	-	-	-	-	-	-	-	-	-	-	-	-
357	1	119067201	119073801	6600	loss	-	-	-	-	-	-	-	-	-	-	-	-
358	1	119127401	119129601	2200	loss	-	-	-	-	-	-	-	-	-	-	-	-
359	1	119133801	119137601	3800	loss	-	-	-	-	-	-	-	-	-	-	-	-
360	1	119201201	119202801	1600	loss	-	-	-	-	-	-	-	-	-	-	-	-
361	1	119235601	119238801	3200	loss	-	-	-	-	-	-	6	1	119217521	119243299	25778	loss
362	1	119272001	119273801	1800	loss	-	-	-	-	-	-	-	-	-	-	-	-
363	1	119316801	119320601	3800	loss	-	-	-	-	-	-	-	-	-	-	-	-
364	1	119329801	119331401	1600	loss	-	-	-	-	-	-	-	-	-	-	-	-
365	1	119367401	119371801	4400	loss	-	-	-	-	-	-	-	-	-	-	-	-
366	1	119376001	119377601	1600	loss	-	-	-	-	-	-	-	-	-	-	-	-
367	1	119381401	119383801	2400	loss	-	-	-	-	-	-	-	-	-	-	-	-
368	1	119598001	119600801	2800	loss	-	-	-	-	-	-	-	-	-	-	-	-
369	1	119603601	119606401	2800	loss	-	-	-	-	-	-	-	-	-	-	-	-
370	1	119672201	119698601	26400	loss	-	-	-	-	-	-	-	-	-	-	-	-
371	1	119888601	119891001	2400	loss	-	-	-	-	-	-	-	-	-	-	-	-
372	1	120023801	120026201	2400	loss	-	-	-	-	-	-	-	-	-	-	-	-
373	1	120236401	120240001	3600	loss	-	-	-	-	-	-	-	-	-	-	-	-
374	1	121069801	121071601	1800	loss	-	-	-	-	-	-	-	-	-	-	-	-
375	1	132642201	132644001	1800	loss	-	-	-	-	-	-	-	-	-	-	-	-
376	1	132645801	132648601	2800	loss	-	-	-	-	-	-	-	-	-	-	-	-
377	1	132661001	132663401	2400	loss	-	-	-	-	-	-	-	-	-	-	-	-
378	1	132965001	132966601	1600	gain	-	-	-	-	-	-	-	-	-	-	-	-
379	1	134366601	134368201	1600	gain	-	-	-	-	-	-	-	-	-	-	-	-
380	1	134792201	134794801	2600	loss	-	-	-	-	-	-	-	-	-	-	-	-
381	1	134933401	134936001	2600	loss	-	-	-	-	-	-	-	-	-	-	-	-
382	1	135046801	135048601	1800	loss	-	-	-	-	-	-	-	-	-	-	-	-
383	1	135216401	135218601	2200	loss	-	-	-	-	-	-	-	-	-	-	-	-
384	1	135362201	135364001	1800	loss	-	-	-	-	-	-	-	-	-	-	-	-
385	1	142862401	142865201	2800	loss	-	-	-	-	-	-	-	-	-	-	-	-
386	1	146701001	146703801	2800	loss	-	-	-	-	-	-	-	-	-	-	-	-
387	1	146706601	146709801	3200	loss	-	-	-	-	-	-	-	-	-	-	-	-
388	1	146797001	146799201	2200	loss	-	-	-	-	-	-	-	-	-	-	-	-
389	1	147155401	147157201	1800	loss	-	-	-	-	-	-	-	-	-	-	-	-
390	1	147232201	147234601	2400	loss	-	-	-	-	-	-	-	-	-	-	-	-
391	1	147312001	147314801	2800	gain	-	-	-	-	-	-	-	-	-	-	-	-
392	1	147389001	147390601	1600	gain	-	-	-	-	-	-	-	-	-	-	-	-
393	1	147400201	147402001	1800	gain	-	-	-	-	-	-	-	-	-	-	-	-
394	1	147594801	147597201	2400	gain	-	-	-	-	-	-	-	-	-	-	-	-
395	1	147655201	147656801	1600	gain	-	-	-	-	-	-	-	-	-	-	-	-
396	1	148045801	148050401	4600	loss	-	-	-	-	-	-	-	-	-	-	-	-
397	1	148393001	148395001	2000	gain	-	-	-	-	-	-	-	-	-	-	-	-
398	1	148442801	148445201	2400	gain	-	-	-	-	-	-	-	-	-	-	-	-
399	1	148464401	148468801	4400	gain	-	-	-	-	-	-	-	-	-	-	-	-
400	1	148469001	148475401	6400	gain	-	-	-	-	-	-	-	-	-	-	-	-
401	1	148571001	148573201	2200	gain	-	-	-	-	-	-	-	-	-	-	-	-
402	1	148575601	148577801	2200	gain	-	-	-	-	-	-	-	-	-	-	-	-
403	1	148691401	148693401	2000	gain	-	-	-	-	-	-	-	-	-	-	-	-
404	1	149024601	149026401	1800	gain	-	-	-	-	-	-	7	1	148961518	151058888	2097370	gain
405	1	149044801	149055401	10600	gain	-	-	-	-	-	-	7	1	148961518	151058888	2097370	gain
406	1	149083401	149088001	4600	gain	-	-	-	-	-	-	7	1	148961518	151058888	2097370	gain
407	1	149121201	149124001	2800	gain	-	-	-	-	-	-	7	1	148961518	151058888	2097370	gain
408	1	149391601	149394401	2800	gain	-	-	-	-	-	-	7	1	148961518	151058888	2097370	gain
409	1	149401001	149410601	9600	gain	-	-	-	-	-	-	7	1	148961518	151058888	2097370	gain
410	1	149412401	149417801	5400	gain	-	-	-	-	-	-	7	1	148961518	151058888	2097370	gain
411	1	149445801	149451601	5800	gain	-	-	-	-	-	-	7	1	148961518	151058888	2097370	gain
412	1	149499401	149504201	4800	gain	-	-	-	-	-	-	7	1	148961518	151058888	2097370	gain
413	1	149564401	149567201	2800	gain	-	-	-	-	-	-	7	1	148961518	151058888	2097370	gain
414	1	149609601	149611601	2000	gain	-	-	-	-	-	-	7	1	148961518	151058888	2097370	gain
415	1	149611801	149613401	1600	gain	-	-	-	-	-	-	7	1	148961518	151058888	2097370	gain
416	1	149622601	149632201	9600	gain	-	-	-	-	-	-	7	1	148961518	151058888	2097370	gain
417	1	149641601	149657601	16000	gain	-	-	-	-	-	-	7	1	148961518	151058888	2097370	gain
418	1	149680001	149687201	7200	gain	-	-	-	-	-	-	7	1	148961518	151058888	2097370	gain
419	1	149687401	149691201	3800	gain	-	-	-	-	-	-	7	1	148961518	151058888	2097370	gain
420	1	149716201	149718401	2200	gain	-	-	-	-	-	-	7	1	148961518	151058888	2097370	gain
421	1	149726401	149733601	7200	gain	-	-	-	-	-	-	7	1	148961518	151058888	2097370	gain
422	1	149807001	149814601	7600	gain	-	-	-	-	-	-	7	1	148961518	151058888	2097370	gain
423	1	149826001	149828601	2600	gain	-	-	-	-	-	-	7	1	148961518	151058888	2097370	gain
424	1	149836601	149838201	1600	gain	-	-	-	-	-	-	7	1	148961518	151058888	2097370	gain
425	1	149847201	149849601	2400	gain	-	-	-	-	-	-	7	1	148961518	151058888	2097370	gain
426	1	149868201	149875601	7400	gain	-	-	-	-	-	-	7	1	148961518	151058888	2097370	gain
427	1	149934001	149937201	3200	gain	-	-	-	-	-	-	7	1	148961518	151058888	2097370	gain
428	1	149948001	149951801	3800	gain	-	-	-	-	-	-	7	1	148961518	151058888	2097370	gain
429	1	150050801	150053401	2600	gain	-	-	-	-	-	-	7	1	148961518	151058888	2097370	gain
430	1	150088201	150090201	2000	gain	-	-	-	-	-	-	7	1	148961518	151058888	2097370	gain
431	1	150104801	150107201	2400	gain	-	-	-	-	-	-	7	1	148961518	151058888	2097370	gain
432	1	150120801	150122201	1400	gain	-	-	-	-	-	-	7	1	148961518	151058888	2097370	gain
433	1	150310801	150313801	3000	gain	-	-	-	-	-	-	7	1	148961518	151058888	2097370	gain
434	1	150331601	150333201	1600	gain	-	-	-	-	-	-	7	1	148961518	151058888	2097370	gain
435	1	150408801	150411601	2800	gain	-	-	-	-	-	-	7	1	148961518	151058888	2097370	gain
436	1	150486601	150488601	2000	gain	-	-	-	-	-	-	7	1	148961518	151058888	2097370	gain
437	1	150517201	150519201	2000	loss	-	-	-	-	-	-	7	1	148961518	151058888	2097370	gain
438	1	150527601	150530601	3000	gain	6	1	150529441	150543605	14165	gain	7	1	148961518	151058888	2097370	gain
439	1	150579401	150587001	7600	gain	-	-	-	-	-	-	7	1	148961518	151058888	2097370	gain
440	1	150607201	150611001	3800	gain	-	-	-	-	-	-	7	1	148961518	151058888	2097370	gain
441	1	150760201	150762601	2400	gain	7	1	150678616	150777417	98802	gain	7	1	148961518	151058888	2097370	gain
442	1	150770201	150772201	2000	gain	7	1	150678616	150777417	98802	gain	7	1	148961518	151058888	2097370	gain
443	1	150774001	150778601	4600	gain	7	1	150678616	150777417	98802	gain	7	1	148961518	151058888	2097370	gain
444	1	150869001	150875001	6000	gain	-	-	-	-	-	-	7	1	148961518	151058888	2097370	gain
445	1	150947601	150950001	2400	gain	-	-	-	-	-	-	7	1	148961518	151058888	2097370	gain
446	1	150952001	150954601	2600	gain	8	1	150954593	150954990	398	gain	7	1	148961518	151058888	2097370	gain
447	1	150967001	150968601	1600	gain	-	-	-	-	-	-	7	1	148961518	151058888	2097370	gain
448	1	150974601	150977001	2400	gain	-	-	-	-	-	-	7	1	148961518	151058888	2097370	gain
449	1	150995601	150998601	3000	gain	-	-	-	-	-	-	7	1	148961518	151058888	2097370	gain
450	1	151013001	151016401	3400	gain	-	-	-	-	-	-	7	1	148961518	151058888	2097370	gain
451	1	151108801	151110201	1400	loss	-	-	-	-	-	-	-	-	-	-	-	-
452	1	151240001	151242801	2800	loss	-	-	-	-	-	-	-	-	-	-	-	-
453	1	151245001	151248001	3000	loss	-	-	-	-	-	-	-	-	-	-	-	-
454	1	151297401	151299001	1600	loss	-	-	-	-	-	-	-	-	-	-	-	-
455	1	151308401	151310001	1600	loss	-	-	-	-	-	-	-	-	-	-	-	-
456	1	151358001	151363401	5400	loss	-	-	-	-	-	-	-	-	-	-	-	-
457	1	151367001	151369401	2400	loss	-	-	-	-	-	-	-	-	-	-	-	-
458	1	151428601	151433201	4600	loss	-	-	-	-	-	-	-	-	-	-	-	-
459	1	151445801	151448801	3000	loss	-	-	-	-	-	-	-	-	-	-	-	-
460	1	151626201	151630001	3800	loss	-	-	-	-	-	-	-	-	-	-	-	-
461	1	152116201	152119201	3000	gain	-	-	-	-	-	-	-	-	-	-	-	-
462	1	152152001	152154401	2400	gain	-	-	-	-	-	-	-	-	-	-	-	-
463	1	152183201	152185001	1800	gain	-	-	-	-	-	-	-	-	-	-	-	-
464	1	152198001	152200201	2200	gain	-	-	-	-	-	-	8	1	152191453	154189680	1998227	gain
465	1	152223201	152229401	6200	gain	-	-	-	-	-	-	8	1	152191453	154189680	1998227	gain
466	1	152294001	152295801	1800	gain	-	-	-	-	-	-	8	1	152191453	154189680	1998227	gain
467	1	152343001	152347201	4200	gain	-	-	-	-	-	-	8	1	152191453	154189680	1998227	gain
468	1	152363201	152366001	2800	gain	-	-	-	-	-	-	8	1	152191453	154189680	1998227	gain
-	-	-	-	-	-	9	1	152551318	152551619	302	gain	8	1	152191453	154189680	1998227	gain
469	1	152683801	152685801	2000	gain	-	-	-	-	-	-	8	1	152191453	154189680	1998227	gain
470	1	152707801	152710201	2400	gain	-	-	-	-	-	-	8	1	152191453	154189680	1998227	gain
471	1	152743801	152745601	1800	loss	-	-	-	-	-	-	8	1	152191453	154189680	1998227	gain
472	1	152814001	152816601	2600	gain	-	-	-	-	-	-	8	1	152191453	154189680	1998227	gain
473	1	152947801	152950001	2200	gain	-	-	-	-	-	-	8	1	152191453	154189680	1998227	gain
474	1	153041001	153057801	16800	gain	-	-	-	-	-	-	8	1	152191453	154189680	1998227	gain
475	1	153064601	153066801	2200	gain	-	-	-	-	-	-	8	1	152191453	154189680	1998227	gain
476	1	153222801	153227401	4600	gain	-	-	-	-	-	-	8	1	152191453	154189680	1998227	gain
477	1	153370001	153372001	2000	gain	-	-	-	-	-	-	8	1	152191453	154189680	1998227	gain
478	1	153405801	153407801	2000	gain	-	-	-	-	-	-	8	1	152191453	154189680	1998227	gain
479	1	153498201	153500201	2000	gain	-	-	-	-	-	-	8	1	152191453	154189680	1998227	gain
480	1	153504201	153506201	2000	gain	-	-	-	-	-	-	8	1	152191453	154189680	1998227	gain
481	1	153575401	153581001	5600	loss	-	-	-	-	-	-	8	1	152191453	154189680	1998227	gain
482	1	153818201	153821001	2800	gain	-	-	-	-	-	-	8	1	152191453	154189680	1998227	gain
483	1	153867801	153871401	3600	gain	-	-	-	-	-	-	8	1	152191453	154189680	1998227	gain
484	1	153890401	153892601	2200	gain	-	-	-	-	-	-	8	1	152191453	154189680	1998227	gain
485	1	154018401	154020601	2200	loss	-	-	-	-	-	-	8	1	152191453	154189680	1998227	gain
486	1	154137801	154140401	2600	gain	-	-	-	-	-	-	8	1	152191453	154189680	1998227	gain
487	1	154185601	154191601	6000	gain	-	-	-	-	-	-	8	1	152191453	154189680	1998227	gain
488	1	154323801	154327801	4000	loss	-	-	-	-	-	-	-	-	-	-	-	-
489	1	154328001	154331801	3800	loss	-	-	-	-	-	-	-	-	-	-	-	-
490	1	155233801	155236801	3000	loss	-	-	-	-	-	-	9	1	155192808	156075508	882700	loss
491	1	155240201	155245001	4800	loss	-	-	-	-	-	-	9	1	155192808	156075508	882700	loss
492	1	155247001	155249601	2600	loss	-	-	-	-	-	-	9	1	155192808	156075508	882700	loss
493	1	155343601	155347201	3600	loss	-	-	-	-	-	-	9	1	155192808	156075508	882700	loss
494	1	155367001	155369201	2200	loss	10	1	155364069	155371516	7448	loss	9	1	155192808	156075508	882700	loss
495	1	155411201	155414401	3200	loss	-	-	-	-	-	-	9	1	155192808	156075508	882700	loss
496	1	155695201	155697801	2600	loss	-	-	-	-	-	-	9	1	155192808	156075508	882700	loss
497	1	155983201	155986801	3600	loss	-	-	-	-	-	-	9	1	155192808	156075508	882700	loss
498	1	156053001	156056201	3200	loss	-	-	-	-	-	-	9	1	155192808	156075508	882700	loss
499	1	158453601	158457401	3800	loss	-	-	-	-	-	-	-	-	-	-	-	-
500	1	158896601	158899801	3200	loss	-	-	-	-	-	-	-	-	-	-	-	-
501	1	159318601	159325201	6600	loss	-	-	-	-	-	-	-	-	-	-	-	-
502	1	161077001	161079401	2400	gain	-	-	-	-	-	-	-	-	-	-	-	-
503	1	161105601	161107201	1600	gain	-	-	-	-	-	-	-	-	-	-	-	-
504	1	161270801	161273201	2400	gain	-	-	-	-	-	-	-	-	-	-	-	-
505	1	161293601	161295601	2000	gain	-	-	-	-	-	-	-	-	-	-	-	-
506	1	161343601	161346201	2600	loss	-	-	-	-	-	-	-	-	-	-	-	-
507	1	172355801	172357401	1600	gain	-	-	-	-	-	-	-	-	-	-	-	-
508	1	172497001	172498801	1800	loss	-	-	-	-	-	-	-	-	-	-	-	-
509	1	172623201	172625001	1800	loss	-	-	-	-	-	-	-	-	-	-	-	-
510	1	172997801	173001201	3400	gain	-	-	-	-	-	-	-	-	-	-	-	-
511	1	173005801	173008801	3000	gain	-	-	-	-	-	-	-	-	-	-	-	-
-	-	-	-	-	-	11	1	173219128	173222721	3594	gain	-	-	-	-	-	-
512	1	177775801	177778001	2200	loss	-	-	-	-	-	-	-	-	-	-	-	-
513	1	183422601	183424801	2200	loss	-	-	-	-	-	-	-	-	-	-	-	-
514	1	183427401	183431401	4000	loss	-	-	-	-	-	-	-	-	-	-	-	-
515	1	183797401	183803601	6200	loss	-	-	-	-	-	-	-	-	-	-	-	-
516	1	185753601	185755801	2200	gain	-	-	-	-	-	-	-	-	-	-	-	-
517	1	186410201	186412001	1800	gain	-	-	-	-	-	-	-	-	-	-	-	-
518	1	186577001	186579401	2400	gain	-	-	-	-	-	-	-	-	-	-	-	-
519	1	186803601	186806801	3200	loss	-	-	-	-	-	-	-	-	-	-	-	-
520	1	190509601	190511601	2000	gain	-	-	-	-	-	-	-	-	-	-	-	-
521	1	190747601	190749801	2200	loss	-	-	-	-	-	-	-	-	-	-	-	-
522	1	194370201	194373201	3000	loss	-	-	-	-	-	-	-	-	-	-	-	-
523	1	194452601	194457801	5200	loss	-	-	-	-	-	-	-	-	-	-	-	-
524	1	194564201	194567001	2800	loss	-	-	-	-	-	-	-	-	-	-	-	-
525	1	194902401	194904401	2000	loss	-	-	-	-	-	-	-	-	-	-	-	-
526	1	195430201	195431801	1600	gain	-	-	-	-	-	-	-	-	-	-	-	-
527	1	195706001	195708401	2400	loss	-	-	-	-	-	-	-	-	-	-	-	-
528	1	195802601	195804801	2200	loss	-	-	-	-	-	-	-	-	-	-	-	-
529	1	195862201	195864401	2200	loss	-	-	-	-	-	-	-	-	-	-	-	-
530	1	195900401	195903001	2600	loss	-	-	-	-	-	-	-	-	-	-	-	-
531	1	195972001	195974401	2400	gain	-	-	-	-	-	-	-	-	-	-	-	-
532	1	196060801	196063001	2200	loss	-	-	-	-	-	-	-	-	-	-	-	-
533	1	196153201	196154801	1600	loss	-	-	-	-	-	-	-	-	-	-	-	-
534	1	196218401	196219801	1400	gain	-	-	-	-	-	-	-	-	-	-	-	-
535	1	196297401	196300401	3000	loss	-	-	-	-	-	-	-	-	-	-	-	-
536	1	196318601	196320601	2000	loss	-	-	-	-	-	-	-	-	-	-	-	-
537	1	196479201	196484001	4800	loss	-	-	-	-	-	-	-	-	-	-	-	-
538	1	196881801	196883201	1400	loss	-	-	-	-	-	-	-	-	-	-	-	-
539	1	197162801	197174601	11800	loss	-	-	-	-	-	-	-	-	-	-	-	-
540	1	197180201	197183601	3400	loss	-	-	-	-	-	-	-	-	-	-	-	-
541	2	4573001	4577001	4000	loss	-	-	-	-	-	-	-	-	-	-	-	-
542	2	4584801	4587801	3000	loss	-	-	-	-	-	-	-	-	-	-	-	-
543	2	4663401	4667401	4000	loss	-	-	-	-	-	-	-	-	-	-	-	-
544	2	5540201	5542401	2200	loss	-	-	-	-	-	-	-	-	-	-	-	-
545	2	5726801	5728601	1800	loss	-	-	-	-	-	-	-	-	-	-	-	-
546	2	6760601	6762601	2000	loss	-	-	-	-	-	-	-	-	-	-	-	-
547	2	7195801	7200401	4600	loss	-	-	-	-	-	-	-	-	-	-	-	-
548	2	7206801	7209201	2400	loss	-	-	-	-	-	-	-	-	-	-	-	-
549	2	7456601	7460001	3400	loss	-	-	-	-	-	-	-	-	-	-	-	-
550	2	7468401	7470601	2200	loss	-	-	-	-	-	-	-	-	-	-	-	-
551	2	10490201	10491801	1600	loss	-	-	-	-	-	-	-	-	-	-	-	-
552	2	10785001	10787001	2000	loss	-	-	-	-	-	-	-	-	-	-	-	-
553	2	10807601	10813001	5400	loss	-	-	-	-	-	-	-	-	-	-	-	-
554	2	10926401	10929601	3200	loss	-	-	-	-	-	-	-	-	-	-	-	-
555	2	11964201	11969001	4800	loss	-	-	-	-	-	-	-	-	-	-	-	-
556	2	14917801	14920001	2200	loss	-	-	-	-	-	-	10	2	14767424	15852084	1084660	loss
557	2	14940801	14942801	2000	loss	-	-	-	-	-	-	10	2	14767424	15852084	1084660	loss
558	2	14946601	14949001	2400	loss	-	-	-	-	-	-	10	2	14767424	15852084	1084660	loss
559	2	15035201	15037401	2200	loss	-	-	-	-	-	-	10	2	14767424	15852084	1084660	loss
560	2	15041001	15043201	2200	loss	-	-	-	-	-	-	10	2	14767424	15852084	1084660	loss
561	2	15076201	15079201	3000	loss	-	-	-	-	-	-	10	2	14767424	15852084	1084660	loss
562	2	15081001	15084001	3000	loss	-	-	-	-	-	-	10	2	14767424	15852084	1084660	loss
563	2	15099001	15101801	2800	loss	-	-	-	-	-	-	10	2	14767424	15852084	1084660	loss
564	2	15114401	15117001	2600	loss	-	-	-	-	-	-	10	2	14767424	15852084	1084660	loss
565	2	15121601	15123601	2000	loss	-	-	-	-	-	-	10	2	14767424	15852084	1084660	loss
566	2	15163201	15166801	3600	loss	-	-	-	-	-	-	10	2	14767424	15852084	1084660	loss
567	2	15171001	15174201	3200	loss	-	-	-	-	-	-	10	2	14767424	15852084	1084660	loss
568	2	15210401	15215801	5400	loss	-	-	-	-	-	-	10	2	14767424	15852084	1084660	loss
569	2	15220801	15226601	5800	loss	-	-	-	-	-	-	10	2	14767424	15852084	1084660	loss
570	2	15235601	15238401	2800	loss	-	-	-	-	-	-	10	2	14767424	15852084	1084660	loss
571	2	15238601	15241201	2600	loss	-	-	-	-	-	-	10	2	14767424	15852084	1084660	loss
572	2	15241401	15243801	2400	loss	-	-	-	-	-	-	10	2	14767424	15852084	1084660	loss
573	2	15281201	15282801	1600	loss	-	-	-	-	-	-	10	2	14767424	15852084	1084660	loss
574	2	15286201	15289601	3400	loss	-	-	-	-	-	-	10	2	14767424	15852084	1084660	loss
575	2	15298201	15300601	2400	loss	-	-	-	-	-	-	10	2	14767424	15852084	1084660	loss
576	2	15318601	15321601	3000	loss	-	-	-	-	-	-	10	2	14767424	15852084	1084660	loss
577	2	15351401	15353401	2000	loss	-	-	-	-	-	-	10	2	14767424	15852084	1084660	loss
578	2	15354801	15357201	2400	loss	-	-	-	-	-	-	10	2	14767424	15852084	1084660	loss
579	2	15365401	15368001	2600	loss	-	-	-	-	-	-	10	2	14767424	15852084	1084660	loss
580	2	15523201	15525601	2400	loss	-	-	-	-	-	-	10	2	14767424	15852084	1084660	loss
581	2	15549801	15552001	2200	loss	-	-	-	-	-	-	10	2	14767424	15852084	1084660	loss
582	2	15577801	15580201	2400	loss	-	-	-	-	-	-	10	2	14767424	15852084	1084660	loss
583	2	15584801	15588601	3800	loss	-	-	-	-	-	-	10	2	14767424	15852084	1084660	loss
584	2	15643001	15645201	2200	loss	-	-	-	-	-	-	10	2	14767424	15852084	1084660	loss
585	2	15722601	15726401	3800	loss	-	-	-	-	-	-	10	2	14767424	15852084	1084660	loss
586	2	15753201	15755001	1800	loss	-	-	-	-	-	-	10	2	14767424	15852084	1084660	loss
587	2	15815201	15817001	1800	loss	-	-	-	-	-	-	10	2	14767424	15852084	1084660	loss
588	2	15831601	15838001	6400	loss	-	-	-	-	-	-	10	2	14767424	15852084	1084660	loss
589	2	15842801	15845601	2800	loss	-	-	-	-	-	-	10	2	14767424	15852084	1084660	loss
590	2	15872001	15875601	3600	loss	-	-	-	-	-	-	-	-	-	-	-	-
591	2	15941001	15951601	10600	loss	-	-	-	-	-	-	-	-	-	-	-	-
592	2	16030001	16031601	1600	loss	-	-	-	-	-	-	-	-	-	-	-	-
593	2	16052401	16055401	3000	loss	-	-	-	-	-	-	-	-	-	-	-	-
594	2	16056001	16058401	2400	loss	-	-	-	-	-	-	-	-	-	-	-	-
595	2	17051601	17053801	2200	loss	-	-	-	-	-	-	-	-	-	-	-	-
596	2	17533401	17535401	2000	loss	-	-	-	-	-	-	-	-	-	-	-	-
597	2	17537401	17540001	2600	loss	-	-	-	-	-	-	-	-	-	-	-	-
598	2	17668001	17670201	2200	loss	-	-	-	-	-	-	-	-	-	-	-	-
599	2	17673201	17675401	2200	loss	-	-	-	-	-	-	-	-	-	-	-	-
600	2	18339001	18340601	1600	loss	-	-	-	-	-	-	-	-	-	-	-	-
601	2	18477401	18479401	2000	loss	-	-	-	-	-	-	-	-	-	-	-	-
602	2	18490401	18494801	4400	loss	-	-	-	-	-	-	-	-	-	-	-	-
603	2	18498001	18503001	5000	loss	-	-	-	-	-	-	-	-	-	-	-	-
604	2	18563001	18564801	1800	loss	-	-	-	-	-	-	-	-	-	-	-	-
605	2	18714601	18716801	2200	loss	-	-	-	-	-	-	-	-	-	-	-	-
606	2	18933201	18935201	2000	loss	-	-	-	-	-	-	-	-	-	-	-	-
607	2	19151001	19154401	3400	loss	-	-	-	-	-	-	-	-	-	-	-	-
608	2	19155601	19157401	1800	loss	-	-	-	-	-	-	-	-	-	-	-	-
609	2	19275601	19283401	7800	loss	-	-	-	-	-	-	-	-	-	-	-	-
610	2	19666801	19669001	2200	loss	-	-	-	-	-	-	-	-	-	-	-	-
611	2	19835801	19839001	3200	gain	-	-	-	-	-	-	-	-	-	-	-	-
612	2	20116801	20119001	2200	gain	-	-	-	-	-	-	-	-	-	-	-	-
613	2	20228201	20230201	2000	gain	-	-	-	-	-	-	-	-	-	-	-	-
614	2	20302001	20312201	10200	loss	-	-	-	-	-	-	-	-	-	-	-	-
615	2	20347201	20350401	3200	loss	-	-	-	-	-	-	-	-	-	-	-	-
616	2	20354201	20355801	1600	loss	-	-	-	-	-	-	-	-	-	-	-	-
617	2	20418801	20423401	4600	loss	-	-	-	-	-	-	-	-	-	-	-	-
618	2	20642001	20644801	2800	loss	-	-	-	-	-	-	-	-	-	-	-	-
619	2	20936801	20939401	2600	loss	-	-	-	-	-	-	-	-	-	-	-	-
620	2	20996001	20998001	2000	loss	-	-	-	-	-	-	-	-	-	-	-	-
621	2	21002401	21004201	1800	loss	-	-	-	-	-	-	-	-	-	-	-	-
622	2	21072801	21075601	2800	loss	-	-	-	-	-	-	-	-	-	-	-	-
623	2	22538601	22540801	2200	gain	-	-	-	-	-	-	-	-	-	-	-	-
624	2	22748601	22750201	1600	gain	-	-	-	-	-	-	-	-	-	-	-	-
625	2	32282401	32285201	2800	gain	-	-	-	-	-	-	-	-	-	-	-	-
626	2	32457801	32460401	2600	loss	-	-	-	-	-	-	-	-	-	-	-	-
627	2	32968001	32970601	2600	gain	-	-	-	-	-	-	-	-	-	-	-	-
628	2	33929601	33931401	1800	loss	-	-	-	-	-	-	-	-	-	-	-	-
629	2	34257201	34259001	1800	gain	-	-	-	-	-	-	-	-	-	-	-	-
630	2	34789201	34792201	3000	loss	-	-	-	-	-	-	-	-	-	-	-	-
631	2	34821601	34824001	2400	loss	-	-	-	-	-	-	-	-	-	-	-	-
632	2	35237001	35238401	1400	loss	-	-	-	-	-	-	-	-	-	-	-	-
633	2	35324801	35326601	1800	loss	-	-	-	-	-	-	-	-	-	-	-	-
634	2	35348201	35349801	1600	loss	-	-	-	-	-	-	-	-	-	-	-	-
635	2	35374201	35377001	2800	loss	-	-	-	-	-	-	-	-	-	-	-	-
636	2	35380401	35382801	2400	loss	-	-	-	-	-	-	-	-	-	-	-	-
637	2	35417001	35418801	1800	loss	-	-	-	-	-	-	-	-	-	-	-	-
638	2	35484601	35486601	2000	loss	-	-	-	-	-	-	-	-	-	-	-	-
639	2	35868601	35871201	2600	loss	-	-	-	-	-	-	-	-	-	-	-	-
640	2	35873401	35875601	2200	loss	-	-	-	-	-	-	-	-	-	-	-	-
641	2	36135801	36138801	3000	loss	-	-	-	-	-	-	-	-	-	-	-	-
642	2	36148601	36150401	1800	loss	-	-	-	-	-	-	-	-	-	-	-	-
643	2	36154001	36156801	2800	loss	-	-	-	-	-	-	-	-	-	-	-	-
644	2	36251601	36253201	1600	loss	-	-	-	-	-	-	-	-	-	-	-	-
645	2	36830401	36831801	1400	loss	-	-	-	-	-	-	-	-	-	-	-	-
646	2	37194801	37197201	2400	loss	-	-	-	-	-	-	-	-	-	-	-	-
647	2	37316201	37317801	1600	gain	-	-	-	-	-	-	-	-	-	-	-	-
648	2	37909001	37910601	1600	loss	-	-	-	-	-	-	-	-	-	-	-	-
649	2	38454401	38455801	1400	gain	-	-	-	-	-	-	-	-	-	-	-	-
-	-	-	-	-	-	12	2	38976620	38976716	97	gain	-	-	-	-	-	-
650	2	39095601	39097601	2000	loss	-	-	-	-	-	-	-	-	-	-	-	-
651	2	39206001	39207801	1800	loss	-	-	-	-	-	-	-	-	-	-	-	-
652	2	39215801	39218001	2200	loss	-	-	-	-	-	-	-	-	-	-	-	-
653	2	39222201	39224201	2000	loss	-	-	-	-	-	-	-	-	-	-	-	-
654	2	39775401	39782001	6600	loss	-	-	-	-	-	-	-	-	-	-	-	-
655	2	39832001	39834201	2200	loss	-	-	-	-	-	-	-	-	-	-	-	-
656	2	39871601	39874401	2800	gain	-	-	-	-	-	-	-	-	-	-	-	-
657	2	39875801	39877801	2000	gain	-	-	-	-	-	-	-	-	-	-	-	-
658	2	39883001	39888401	5400	gain	-	-	-	-	-	-	-	-	-	-	-	-
659	2	39891401	39894401	3000	gain	-	-	-	-	-	-	-	-	-	-	-	-
660	2	41067401	41071201	3800	loss	-	-	-	-	-	-	-	-	-	-	-	-
661	2	41074801	41077801	3000	loss	-	-	-	-	-	-	-	-	-	-	-	-
662	2	41205401	41207201	1800	gain	-	-	-	-	-	-	-	-	-	-	-	-
663	2	41549601	41554001	4400	gain	-	-	-	-	-	-	-	-	-	-	-	-
664	2	43775601	43778001	2400	gain	-	-	-	-	-	-	-	-	-	-	-	-
665	2	43927801	43929601	1800	gain	-	-	-	-	-	-	-	-	-	-	-	-
666	2	50015201	50017401	2200	gain	-	-	-	-	-	-	-	-	-	-	-	-
667	2	50018601	50020401	1800	gain	-	-	-	-	-	-	-	-	-	-	-	-
668	2	50141401	50143801	2400	gain	-	-	-	-	-	-	-	-	-	-	-	-
669	2	50174401	50177801	3400	gain	-	-	-	-	-	-	-	-	-	-	-	-
670	2	52710601	52712201	1600	loss	-	-	-	-	-	-	-	-	-	-	-	-
671	2	52937801	52943201	5400	loss	-	-	-	-	-	-	-	-	-	-	-	-
672	2	53030801	53034401	3600	loss	-	-	-	-	-	-	-	-	-	-	-	-
673	2	53205201	53208001	2800	loss	-	-	-	-	-	-	-	-	-	-	-	-
674	2	53212001	53214001	2000	loss	-	-	-	-	-	-	-	-	-	-	-	-
675	2	53267801	53272201	4400	loss	-	-	-	-	-	-	-	-	-	-	-	-
676	2	53314001	53315801	1800	loss	-	-	-	-	-	-	-	-	-	-	-	-
677	2	53335401	53336801	1400	gain	-	-	-	-	-	-	-	-	-	-	-	-
678	2	53417801	53420001	2200	loss	-	-	-	-	-	-	-	-	-	-	-	-
679	2	53603601	53606001	2400	loss	-	-	-	-	-	-	-	-	-	-	-	-
680	2	53609201	53611001	1800	loss	-	-	-	-	-	-	-	-	-	-	-	-
681	2	53662601	53665801	3200	gain	-	-	-	-	-	-	-	-	-	-	-	-
682	2	53757001	53759001	2000	loss	-	-	-	-	-	-	-	-	-	-	-	-
683	2	53771601	53773401	1800	loss	-	-	-	-	-	-	-	-	-	-	-	-
684	2	53807001	53808601	1600	gain	-	-	-	-	-	-	-	-	-	-	-	-
685	2	53817801	53820001	2200	gain	-	-	-	-	-	-	-	-	-	-	-	-
686	2	53822201	53823801	1600	gain	-	-	-	-	-	-	-	-	-	-	-	-
687	2	53943601	53946001	2400	loss	-	-	-	-	-	-	-	-	-	-	-	-
688	2	53995601	53998001	2400	gain	-	-	-	-	-	-	-	-	-	-	-	-
689	2	54014801	54021601	6800	gain	-	-	-	-	-	-	-	-	-	-	-	-
690	2	54053801	54060201	6400	loss	-	-	-	-	-	-	-	-	-	-	-	-
691	2	54149601	54152001	2400	loss	-	-	-	-	-	-	-	-	-	-	-	-
692	2	54219401	54221401	2000	gain	-	-	-	-	-	-	-	-	-	-	-	-
693	2	54268201	54270201	2000	gain	-	-	-	-	-	-	-	-	-	-	-	-
694	2	54337801	54339601	1800	gain	-	-	-	-	-	-	-	-	-	-	-	-
695	2	54360001	54362201	2200	gain	-	-	-	-	-	-	-	-	-	-	-	-
696	2	54522801	54524801	2000	gain	-	-	-	-	-	-	-	-	-	-	-	-
697	2	54526601	54530401	3800	gain	-	-	-	-	-	-	-	-	-	-	-	-
698	2	58017401	58022601	5200	loss	-	-	-	-	-	-	-	-	-	-	-	-
699	2	58052401	58054401	2000	loss	-	-	-	-	-	-	-	-	-	-	-	-
700	2	58108601	58110601	2000	loss	-	-	-	-	-	-	-	-	-	-	-	-
701	2	58265001	58267201	2200	gain	-	-	-	-	-	-	-	-	-	-	-	-
702	2	60836601	60839401	2800	gain	-	-	-	-	-	-	-	-	-	-	-	-
703	2	61735201	61737401	2200	gain	-	-	-	-	-	-	-	-	-	-	-	-
704	2	61838601	61841001	2400	gain	-	-	-	-	-	-	-	-	-	-	-	-
705	2	61936601	61938201	1600	gain	-	-	-	-	-	-	-	-	-	-	-	-
-	-	-	-	-	-	13	2	62524035	62524468	434	loss	-	-	-	-	-	-
706	2	62546601	62548601	2000	loss	-	-	-	-	-	-	-	-	-	-	-	-
707	2	62740401	62742801	2400	gain	-	-	-	-	-	-	-	-	-	-	-	-
708	2	68386201	68390401	4200	loss	-	-	-	-	-	-	-	-	-	-	-	-
709	2	68477601	68479401	1800	gain	-	-	-	-	-	-	-	-	-	-	-	-
710	2	71476401	71478601	2200	gain	-	-	-	-	-	-	-	-	-	-	-	-
711	2	71701601	71705601	4000	gain	-	-	-	-	-	-	11	2	71567613	72077804	510191	gain
712	2	71768601	71773001	4400	gain	-	-	-	-	-	-	11	2	71567613	72077804	510191	gain
713	2	71871801	71874001	2200	gain	-	-	-	-	-	-	11	2	71567613	72077804	510191	gain
714	2	72112801	72114401	1600	gain	-	-	-	-	-	-	-	-	-	-	-	-
715	2	77468201	77470001	1800	gain	-	-	-	-	-	-	-	-	-	-	-	-
-	-	-	-	-	-	14	2	77622967	77623672	706	loss	-	-	-	-	-	-
716	2	77707801	77757601	49800	gain	-	-	-	-	-	-	-	-	-	-	-	-
717	2	77758001	77789001	31000	gain	-	-	-	-	-	-	-	-	-	-	-	-
718	2	77797601	77801601	4000	gain	-	-	-	-	-	-	-	-	-	-	-	-
719	2	77808601	77834001	25400	gain	-	-	-	-	-	-	-	-	-	-	-	-
720	2	77842401	77850801	8400	gain	-	-	-	-	-	-	-	-	-	-	-	-
721	2	77858201	77865001	6800	gain	-	-	-	-	-	-	-	-	-	-	-	-
722	2	77928601	77930401	1800	loss	-	-	-	-	-	-	-	-	-	-	-	-
723	2	77967201	77969601	2400	loss	-	-	-	-	-	-	-	-	-	-	-	-
724	2	78049001	78050801	1800	loss	-	-	-	-	-	-	-	-	-	-	-	-
725	2	78432801	78434201	1400	gain	-	-	-	-	-	-	-	-	-	-	-	-
726	2	78491201	78493201	2000	loss	-	-	-	-	-	-	-	-	-	-	-	-
727	2	79408201	79409801	1600	gain	-	-	-	-	-	-	-	-	-	-	-	-
728	2	79986001	79989601	3600	gain	-	-	-	-	-	-	-	-	-	-	-	-
729	2	80001201	80003201	2000	gain	-	-	-	-	-	-	-	-	-	-	-	-
730	2	80038601	80040201	1600	gain	-	-	-	-	-	-	-	-	-	-	-	-
731	2	80140601	80143001	2400	gain	-	-	-	-	-	-	-	-	-	-	-	-
732	2	80219201	80220601	1400	gain	-	-	-	-	-	-	-	-	-	-	-	-
733	2	80293601	80299201	5600	loss	-	-	-	-	-	-	-	-	-	-	-	-
734	2	80426001	80427601	1600	gain	-	-	-	-	-	-	-	-	-	-	-	-
735	2	80683401	80685201	1800	gain	-	-	-	-	-	-	-	-	-	-	-	-
736	2	80697401	80699401	2000	loss	-	-	-	-	-	-	-	-	-	-	-	-
737	2	83326801	83339601	12800	gain	15	2	83328323	83332897	4575	gain	-	-	-	-	-	-
738	2	83828601	83831201	2600	loss	-	-	-	-	-	-	-	-	-	-	-	-
739	2	84741401	84744401	3000	loss	-	-	-	-	-	-	-	-	-	-	-	-
740	2	90201801	90203801	2000	loss	-	-	-	-	-	-	-	-	-	-	-	-
741	2	91380801	91382201	1400	gain	-	-	-	-	-	-	-	-	-	-	-	-
742	2	92318601	92320401	1800	gain	-	-	-	-	-	-	-	-	-	-	-	-
743	2	92386401	92387801	1400	gain	-	-	-	-	-	-	-	-	-	-	-	-
744	2	93670401	93672401	2000	loss	-	-	-	-	-	-	-	-	-	-	-	-
745	2	94640201	94643801	3600	loss	-	-	-	-	-	-	-	-	-	-	-	-
746	2	94644001	94650401	6400	loss	-	-	-	-	-	-	-	-	-	-	-	-
-	-	-	-	-	-	16	2	98029712	98029941	230	gain	-	-	-	-	-	-
747	2	98113401	98114801	1400	loss	-	-	-	-	-	-	-	-	-	-	-	-
748	2	98131201	98133001	1800	loss	-	-	-	-	-	-	-	-	-	-	-	-
749	2	98268801	98271001	2200	loss	-	-	-	-	-	-	-	-	-	-	-	-
750	2	98502201	98507601	5400	loss	-	-	-	-	-	-	-	-	-	-	-	-
751	2	98675001	98676801	1800	loss	-	-	-	-	-	-	-	-	-	-	-	-
752	2	99211201	99218201	7000	loss	-	-	-	-	-	-	-	-	-	-	-	-
753	2	99392201	99393801	1600	gain	-	-	-	-	-	-	-	-	-	-	-	-
754	2	99589001	99591001	2000	gain	-	-	-	-	-	-	-	-	-	-	-	-
755	2	99780601	99785201	4600	gain	-	-	-	-	-	-	-	-	-	-	-	-
756	2	99790201	99792601	2400	gain	-	-	-	-	-	-	-	-	-	-	-	-
757	2	99807201	99812201	5000	gain	-	-	-	-	-	-	-	-	-	-	-	-
758	2	99816401	99818201	1800	gain	-	-	-	-	-	-	-	-	-	-	-	-
759	2	99820201	99823601	3400	gain	-	-	-	-	-	-	-	-	-	-	-	-
-	-	-	-	-	-	17	2	99858854	99872693	13840	gain	-	-	-	-	-	-
760	2	99931001	99935601	4600	gain	-	-	-	-	-	-	-	-	-	-	-	-
761	2	99942601	99945801	3200	loss	-	-	-	-	-	-	-	-	-	-	-	-
762	2	100071401	100076201	4800	gain	-	-	-	-	-	-	12	2	100044725	100586414	541689	gain
763	2	100299201	100305401	6200	gain	-	-	-	-	-	-	12	2	100044725	100586414	541689	gain
764	2	100370201	100373001	2800	gain	-	-	-	-	-	-	12	2	100044725	100586414	541689	gain
765	2	100401001	100403401	2400	gain	-	-	-	-	-	-	12	2	100044725	100586414	541689	gain
766	2	100465601	100472001	6400	gain	-	-	-	-	-	-	12	2	100044725	100586414	541689	gain
767	2	100521001	100523401	2400	gain	-	-	-	-	-	-	12	2	100044725	100586414	541689	gain
768	2	100536401	100539201	2800	gain	-	-	-	-	-	-	12	2	100044725	100586414	541689	gain
769	2	100591401	100593001	1600	gain	-	-	-	-	-	-	-	-	-	-	-	-
770	2	100731601	100733401	1800	loss	-	-	-	-	-	-	-	-	-	-	-	-
771	2	100770201	100772801	2600	gain	-	-	-	-	-	-	-	-	-	-	-	-
772	2	100784201	100786001	1800	gain	-	-	-	-	-	-	-	-	-	-	-	-
773	2	100851001	100852601	1600	gain	-	-	-	-	-	-	-	-	-	-	-	-
774	2	100857601	100860601	3000	gain	-	-	-	-	-	-	-	-	-	-	-	-
775	2	100973201	100975201	2000	gain	-	-	-	-	-	-	-	-	-	-	-	-
776	2	100977201	100979601	2400	gain	-	-	-	-	-	-	-	-	-	-	-	-
777	2	101017001	101023201	6200	gain	-	-	-	-	-	-	-	-	-	-	-	-
778	2	101230201	101232401	2200	gain	-	-	-	-	-	-	-	-	-	-	-	-
779	2	101238601	101240001	1400	gain	-	-	-	-	-	-	-	-	-	-	-	-
780	2	101243201	101250401	7200	gain	-	-	-	-	-	-	-	-	-	-	-	-
781	2	101265201	101267001	1800	loss	-	-	-	-	-	-	-	-	-	-	-	-
782	2	101835001	101839401	4400	gain	-	-	-	-	-	-	-	-	-	-	-	-
783	2	102123401	102125401	2000	gain	-	-	-	-	-	-	-	-	-	-	-	-
784	2	102395801	102399801	4000	loss	-	-	-	-	-	-	-	-	-	-	-	-
785	2	102549601	102551001	1400	gain	-	-	-	-	-	-	-	-	-	-	-	-
786	2	102710401	102712001	1600	gain	-	-	-	-	-	-	-	-	-	-	-	-
787	2	102805201	102806801	1600	loss	-	-	-	-	-	-	-	-	-	-	-	-
788	2	103068201	103070201	2000	gain	-	-	-	-	-	-	-	-	-	-	-	-
789	2	103375001	103377001	2000	loss	-	-	-	-	-	-	-	-	-	-	-	-
790	2	104092201	104093801	1600	gain	-	-	-	-	-	-	-	-	-	-	-	-
791	2	104175401	104177201	1800	loss	-	-	-	-	-	-	-	-	-	-	-	-
792	2	104226201	104228401	2200	loss	-	-	-	-	-	-	-	-	-	-	-	-
793	2	104510601	104516001	5400	gain	-	-	-	-	-	-	-	-	-	-	-	-
794	2	104735401	104738001	2600	gain	-	-	-	-	-	-	-	-	-	-	-	-
795	2	105039201	105040601	1400	loss	-	-	-	-	-	-	-	-	-	-	-	-
796	2	105308001	105310401	2400	loss	-	-	-	-	-	-	-	-	-	-	-	-
797	2	105728601	105730401	1800	loss	-	-	-	-	-	-	-	-	-	-	-	-
798	2	105788001	105790001	2000	loss	-	-	-	-	-	-	-	-	-	-	-	-
799	2	105990001	105991801	1800	loss	-	-	-	-	-	-	-	-	-	-	-	-
800	2	106072001	106074201	2200	gain	-	-	-	-	-	-	-	-	-	-	-	-
801	2	106479201	106481001	1800	loss	-	-	-	-	-	-	-	-	-	-	-	-
802	2	106655601	106659801	4200	loss	-	-	-	-	-	-	-	-	-	-	-	-
803	2	106979201	106981401	2200	loss	-	-	-	-	-	-	-	-	-	-	-	-
804	2	107530201	107532201	2000	gain	-	-	-	-	-	-	-	-	-	-	-	-
805	2	107714801	107717601	2800	gain	-	-	-	-	-	-	-	-	-	-	-	-
806	2	108107601	108110601	3000	gain	-	-	-	-	-	-	-	-	-	-	-	-
807	2	108120801	108130001	9200	gain	-	-	-	-	-	-	-	-	-	-	-	-
808	2	108196001	108197601	1600	gain	-	-	-	-	-	-	-	-	-	-	-	-
809	2	108438201	108440001	1800	gain	-	-	-	-	-	-	-	-	-	-	-	-
810	2	115973601	115975201	1600	gain	-	-	-	-	-	-	-	-	-	-	-	-
811	2	116016201	116018601	2400	gain	-	-	-	-	-	-	-	-	-	-	-	-
812	2	116216801	116219001	2200	gain	-	-	-	-	-	-	-	-	-	-	-	-
813	2	116373001	116375401	2400	loss	-	-	-	-	-	-	-	-	-	-	-	-
814	2	116423801	116425601	1800	gain	-	-	-	-	-	-	-	-	-	-	-	-
815	2	116455001	116457001	2000	gain	-	-	-	-	-	-	-	-	-	-	-	-
816	2	116925001	116926601	1600	loss	-	-	-	-	-	-	-	-	-	-	-	-
817	2	117026601	117032601	6000	loss	-	-	-	-	-	-	-	-	-	-	-	-
818	2	117262601	117264401	1800	loss	-	-	-	-	-	-	-	-	-	-	-	-
819	2	117314001	117317801	3800	loss	-	-	-	-	-	-	-	-	-	-	-	-
820	2	117350601	117352001	1400	loss	-	-	-	-	-	-	-	-	-	-	-	-
821	2	117354801	117356601	1800	loss	-	-	-	-	-	-	-	-	-	-	-	-
822	2	117390001	117393001	3000	loss	-	-	-	-	-	-	-	-	-	-	-	-
823	2	117517601	117519201	1600	loss	-	-	-	-	-	-	-	-	-	-	-	-
824	2	117522401	117524801	2400	gain	-	-	-	-	-	-	-	-	-	-	-	-
825	2	117684801	117686601	1800	gain	-	-	-	-	-	-	-	-	-	-	-	-
826	2	117793601	117795401	1800	loss	-	-	-	-	-	-	-	-	-	-	-	-
827	2	117801201	117805801	4600	gain	-	-	-	-	-	-	-	-	-	-	-	-
828	2	117866201	117867801	1600	loss	-	-	-	-	-	-	-	-	-	-	-	-
829	2	124034601	124039001	4400	gain	-	-	-	-	-	-	-	-	-	-	-	-
830	2	124081201	124084001	2800	gain	-	-	-	-	-	-	-	-	-	-	-	-
831	2	124217801	124221601	3800	gain	-	-	-	-	-	-	-	-	-	-	-	-
832	2	124281401	124283401	2000	gain	-	-	-	-	-	-	-	-	-	-	-	-
833	2	124799801	124801801	2000	loss	-	-	-	-	-	-	-	-	-	-	-	-
834	2	125055801	125058001	2200	loss	-	-	-	-	-	-	-	-	-	-	-	-
835	2	125230601	125232801	2200	loss	-	-	-	-	-	-	-	-	-	-	-	-
836	2	125236401	125238801	2400	loss	-	-	-	-	-	-	-	-	-	-	-	-
837	2	125257801	125260201	2400	loss	-	-	-	-	-	-	-	-	-	-	-	-
838	2	125347001	125350401	3400	loss	-	-	-	-	-	-	-	-	-	-	-	-
839	2	129256801	129258201	1400	gain	-	-	-	-	-	-	-	-	-	-	-	-
840	2	129568801	129571001	2200	loss	-	-	-	-	-	-	-	-	-	-	-	-
841	2	129667601	129673401	5800	loss	-	-	-	-	-	-	-	-	-	-	-	-
842	2	131275601	131277601	2000	loss	-	-	-	-	-	-	-	-	-	-	-	-
843	2	133949001	133951801	2800	gain	-	-	-	-	-	-	-	-	-	-	-	-
844	2	135967801	135969801	2000	gain	-	-	-	-	-	-	-	-	-	-	-	-
845	2	137004001	137006201	2200	gain	-	-	-	-	-	-	-	-	-	-	-	-
846	2	141196801	141198801	2000	loss	-	-	-	-	-	-	-	-	-	-	-	-
847	2	141321201	141325201	4000	loss	-	-	-	-	-	-	-	-	-	-	-	-
848	2	141353601	141355401	1800	gain	-	-	-	-	-	-	-	-	-	-	-	-
849	2	141539001	141541601	2600	gain	-	-	-	-	-	-	-	-	-	-	-	-
850	2	141635401	141637801	2400	gain	-	-	-	-	-	-	-	-	-	-	-	-
851	2	141665801	141668601	2800	gain	-	-	-	-	-	-	-	-	-	-	-	-
852	2	141673401	141675601	2200	gain	-	-	-	-	-	-	-	-	-	-	-	-
853	2	141694401	141697401	3000	gain	-	-	-	-	-	-	-	-	-	-	-	-
854	2	141790601	141794001	3400	gain	-	-	-	-	-	-	-	-	-	-	-	-
855	2	141862601	141865601	3000	gain	-	-	-	-	-	-	-	-	-	-	-	-
856	2	145455201	145459201	4000	gain	-	-	-	-	-	-	-	-	-	-	-	-
857	2	145479201	145481001	1800	gain	-	-	-	-	-	-	-	-	-	-	-	-
858	2	145520001	145522801	2800	gain	-	-	-	-	-	-	-	-	-	-	-	-
859	2	145534601	145536401	1800	gain	-	-	-	-	-	-	-	-	-	-	-	-
860	2	146360801	146362801	2000	loss	-	-	-	-	-	-	-	-	-	-	-	-
861	2	146963801	146967601	3800	loss	-	-	-	-	-	-	-	-	-	-	-	-
862	2	147267001	147268801	1800	gain	-	-	-	-	-	-	-	-	-	-	-	-
-	-	-	-	-	-	18	2	147355528	147361349	5822	gain	-	-	-	-	-	-
863	2	147488401	147490801	2400	gain	-	-	-	-	-	-	13	2	147448370	147617209	168839	gain
864	2	147492401	147494801	2400	gain	-	-	-	-	-	-	13	2	147448370	147617209	168839	gain
865	2	147808601	147810601	2000	gain	-	-	-	-	-	-	-	-	-	-	-	-
866	2	147988001	147989801	1800	loss	-	-	-	-	-	-	-	-	-	-	-	-
867	2	148019601	148021401	1800	loss	-	-	-	-	-	-	-	-	-	-	-	-
868	2	148125201	148127201	2000	gain	-	-	-	-	-	-	-	-	-	-	-	-
869	2	148134801	148137001	2200	gain	-	-	-	-	-	-	-	-	-	-	-	-
870	2	148234401	148237601	3200	loss	-	-	-	-	-	-	-	-	-	-	-	-
871	2	148437801	148443801	6000	loss	-	-	-	-	-	-	-	-	-	-	-	-
872	2	148444601	148446601	2000	loss	-	-	-	-	-	-	-	-	-	-	-	-
873	2	148662801	148664801	2000	loss	-	-	-	-	-	-	-	-	-	-	-	-
874	2	148666601	148668601	2000	gain	-	-	-	-	-	-	-	-	-	-	-	-
875	2	148771201	148773001	1800	gain	-	-	-	-	-	-	-	-	-	-	-	-
876	2	148853401	148856201	2800	gain	-	-	-	-	-	-	-	-	-	-	-	-
877	2	148857201	148859201	2000	gain	-	-	-	-	-	-	-	-	-	-	-	-
878	2	148866001	148873401	7400	gain	-	-	-	-	-	-	-	-	-	-	-	-
879	2	148901601	148903801	2200	gain	-	-	-	-	-	-	-	-	-	-	-	-
880	2	148994601	149001801	7200	gain	-	-	-	-	-	-	-	-	-	-	-	-
881	2	149152401	149154401	2000	gain	-	-	-	-	-	-	-	-	-	-	-	-
882	2	149263201	149267201	4000	gain	-	-	-	-	-	-	-	-	-	-	-	-
883	2	149287801	149290201	2400	gain	-	-	-	-	-	-	-	-	-	-	-	-
884	2	149314601	149316601	2000	loss	-	-	-	-	-	-	-	-	-	-	-	-
885	2	149807201	149809801	2600	loss	-	-	-	-	-	-	-	-	-	-	-	-
886	2	149865601	149868001	2400	loss	-	-	-	-	-	-	-	-	-	-	-	-
887	2	149891001	149895801	4800	loss	-	-	-	-	-	-	14	2	149894486	149915798	21312	loss
888	2	149899801	149911001	11200	loss	-	-	-	-	-	-	14	2	149894486	149915798	21312	loss
889	2	149911801	149918201	6400	loss	-	-	-	-	-	-	14	2	149894486	149915798	21312	loss
890	2	149970601	149972801	2200	loss	-	-	-	-	-	-	-	-	-	-	-	-
891	2	153856401	153858801	2400	loss	-	-	-	-	-	-	-	-	-	-	-	-
892	2	153861801	153865201	3400	loss	-	-	-	-	-	-	-	-	-	-	-	-
893	2	153889201	153892801	3600	loss	-	-	-	-	-	-	-	-	-	-	-	-
894	2	153952001	153955801	3800	loss	-	-	-	-	-	-	-	-	-	-	-	-
895	2	153978401	153982001	3600	loss	-	-	-	-	-	-	-	-	-	-	-	-
896	2	154149801	154151401	1600	gain	-	-	-	-	-	-	-	-	-	-	-	-
897	2	154490201	154493801	3600	loss	-	-	-	-	-	-	-	-	-	-	-	-
898	2	154505401	154507801	2400	loss	-	-	-	-	-	-	-	-	-	-	-	-
899	2	154743601	154746601	3000	gain	-	-	-	-	-	-	15	2	154730931	155890110	1159179	gain
900	2	154798401	154800001	1600	gain	-	-	-	-	-	-	15	2	154730931	155890110	1159179	gain
901	2	154807401	154809001	1600	gain	-	-	-	-	-	-	15	2	154730931	155890110	1159179	gain
902	2	154839801	154841601	1800	gain	-	-	-	-	-	-	15	2	154730931	155890110	1159179	gain
903	2	154853001	154856201	3200	gain	-	-	-	-	-	-	15	2	154730931	155890110	1159179	gain
904	2	154944601	154947201	2600	gain	-	-	-	-	-	-	15	2	154730931	155890110	1159179	gain
905	2	154953601	154955401	1800	gain	-	-	-	-	-	-	15	2	154730931	155890110	1159179	gain
906	2	155801401	155803401	2000	gain	-	-	-	-	-	-	15	2	154730931	155890110	1159179	gain
907	2	156036401	156038001	1600	gain	-	-	-	-	-	-	-	-	-	-	-	-
908	2	156622801	156626001	3200	loss	-	-	-	-	-	-	-	-	-	-	-	-
909	2	156632401	156635801	3400	loss	-	-	-	-	-	-	-	-	-	-	-	-
910	2	156738601	156741801	3200	loss	-	-	-	-	-	-	16	2	156737595	159424407	2686812	loss
911	2	157048201	157051001	2800	loss	-	-	-	-	-	-	16	2	156737595	159424407	2686812	loss
912	2	157067601	157070801	3200	loss	-	-	-	-	-	-	16	2	156737595	159424407	2686812	loss
-	-	-	-	-	-	19	2	157152820	157153070	251	loss	16	2	156737595	159424407	2686812	loss
913	2	157162401	157164601	2200	loss	-	-	-	-	-	-	16	2	156737595	159424407	2686812	loss
914	2	157207601	157212201	4600	loss	-	-	-	-	-	-	16	2	156737595	159424407	2686812	loss
915	2	157410401	157412201	1800	loss	-	-	-	-	-	-	16	2	156737595	159424407	2686812	loss
916	2	157415801	157418801	3000	loss	-	-	-	-	-	-	16	2	156737595	159424407	2686812	loss
917	2	157465401	157469201	3800	loss	-	-	-	-	-	-	16	2	156737595	159424407	2686812	loss
918	2	157476801	157479601	2800	loss	-	-	-	-	-	-	16	2	156737595	159424407	2686812	loss
919	2	157480801	157483601	2800	loss	-	-	-	-	-	-	16	2	156737595	159424407	2686812	loss
920	2	157521401	157523001	1600	gain	-	-	-	-	-	-	16	2	156737595	159424407	2686812	loss
921	2	158020001	158021801	1800	loss	-	-	-	-	-	-	16	2	156737595	159424407	2686812	loss
922	2	158058801	158061001	2200	loss	-	-	-	-	-	-	16	2	156737595	159424407	2686812	loss
923	2	158162601	158165401	2800	loss	-	-	-	-	-	-	16	2	156737595	159424407	2686812	loss
924	2	158398801	158401201	2400	loss	-	-	-	-	-	-	16	2	156737595	159424407	2686812	loss
925	2	158465201	158467601	2400	loss	-	-	-	-	-	-	16	2	156737595	159424407	2686812	loss
926	2	158689201	158692801	3600	loss	-	-	-	-	-	-	16	2	156737595	159424407	2686812	loss
927	2	158819401	158821601	2200	loss	-	-	-	-	-	-	16	2	156737595	159424407	2686812	loss
928	2	158901001	158903801	2800	loss	-	-	-	-	-	-	16	2	156737595	159424407	2686812	loss
929	2	159000801	159002801	2000	loss	-	-	-	-	-	-	16	2	156737595	159424407	2686812	loss
930	2	159029801	159033401	3600	loss	-	-	-	-	-	-	16	2	156737595	159424407	2686812	loss
931	2	159053201	159055201	2000	loss	-	-	-	-	-	-	16	2	156737595	159424407	2686812	loss
932	2	159121401	159124201	2800	loss	-	-	-	-	-	-	16	2	156737595	159424407	2686812	loss
933	2	159155801	159158401	2600	loss	-	-	-	-	-	-	16	2	156737595	159424407	2686812	loss
934	2	159280001	159281801	1800	loss	-	-	-	-	-	-	16	2	156737595	159424407	2686812	loss
935	2	159287201	159289801	2600	loss	-	-	-	-	-	-	16	2	156737595	159424407	2686812	loss
936	2	159354801	159359601	4800	loss	-	-	-	-	-	-	16	2	156737595	159424407	2686812	loss
937	2	160754201	160760401	6200	gain	-	-	-	-	-	-	-	-	-	-	-	-
938	2	161033001	161035201	2200	loss	-	-	-	-	-	-	-	-	-	-	-	-
939	2	161045001	161046601	1600	loss	-	-	-	-	-	-	-	-	-	-	-	-
940	2	161193801	161197001	3200	loss	-	-	-	-	-	-	-	-	-	-	-	-
941	2	161200601	161202601	2000	loss	-	-	-	-	-	-	-	-	-	-	-	-
942	2	161226201	161227601	1400	loss	-	-	-	-	-	-	-	-	-	-	-	-
943	2	161799601	161801201	1600	gain	-	-	-	-	-	-	-	-	-	-	-	-
944	2	161815601	161817401	1800	loss	-	-	-	-	-	-	-	-	-	-	-	-
945	2	162198601	162201201	2600	gain	-	-	-	-	-	-	-	-	-	-	-	-
946	2	162548401	162551001	2600	gain	20	2	162539702	162573526	33825	gain	-	-	-	-	-	-
947	2	162573601	162576001	2400	gain	-	-	-	-	-	-	-	-	-	-	-	-
948	2	162632001	162633801	1800	gain	-	-	-	-	-	-	-	-	-	-	-	-
949	2	163473801	163475401	1600	gain	-	-	-	-	-	-	-	-	-	-	-	-
950	2	163621001	163622801	1800	loss	-	-	-	-	-	-	-	-	-	-	-	-
951	2	163658801	163663001	4200	loss	-	-	-	-	-	-	-	-	-	-	-	-
952	2	163783401	163786201	2800	loss	-	-	-	-	-	-	-	-	-	-	-	-
953	2	163786801	163788801	2000	loss	-	-	-	-	-	-	-	-	-	-	-	-
954	2	165125001	165127601	2600	loss	-	-	-	-	-	-	-	-	-	-	-	-
955	2	167107601	167111001	3400	loss	-	-	-	-	-	-	-	-	-	-	-	-
956	2	167114401	167116001	1600	loss	-	-	-	-	-	-	-	-	-	-	-	-
957	2	168489801	168492401	2600	loss	-	-	-	-	-	-	-	-	-	-	-	-
958	2	168595801	168597401	1600	loss	-	-	-	-	-	-	-	-	-	-	-	-
959	2	168939001	168941201	2200	loss	-	-	-	-	-	-	-	-	-	-	-	-
960	2	170328001	170330601	2600	loss	-	-	-	-	-	-	-	-	-	-	-	-
961	2	170338601	170341001	2400	loss	-	-	-	-	-	-	-	-	-	-	-	-
962	2	170380601	170383201	2600	loss	-	-	-	-	-	-	-	-	-	-	-	-
963	2	172569801	172572601	2800	loss	-	-	-	-	-	-	-	-	-	-	-	-
964	2	172865001	172867001	2000	loss	-	-	-	-	-	-	-	-	-	-	-	-
965	2	173336001	173337401	1400	gain	-	-	-	-	-	-	-	-	-	-	-	-
966	2	178987801	178990401	2600	loss	-	-	-	-	-	-	-	-	-	-	-	-
967	2	180901601	180905201	3600	gain	-	-	-	-	-	-	-	-	-	-	-	-
968	3	4720601	4723401	2800	loss	-	-	-	-	-	-	-	-	-	-	-	-
969	3	9926601	9928601	2000	gain	-	-	-	-	-	-	-	-	-	-	-	-
970	3	10053601	10055401	1800	gain	-	-	-	-	-	-	-	-	-	-	-	-
971	3	10167401	10169201	1800	loss	-	-	-	-	-	-	-	-	-	-	-	-
972	3	10508001	10509601	1600	loss	-	-	-	-	-	-	-	-	-	-	-	-
973	3	11054801	11058801	4000	loss	-	-	-	-	-	-	-	-	-	-	-	-
974	3	11406201	11408201	2000	loss	-	-	-	-	-	-	-	-	-	-	-	-
975	3	11410201	11411801	1600	loss	-	-	-	-	-	-	-	-	-	-	-	-
976	3	11434401	11437001	2600	loss	-	-	-	-	-	-	-	-	-	-	-	-
977	3	11589601	11591601	2000	loss	-	-	-	-	-	-	-	-	-	-	-	-
978	3	11639201	11640601	1400	loss	-	-	-	-	-	-	-	-	-	-	-	-
979	3	11675801	11682001	6200	loss	-	-	-	-	-	-	-	-	-	-	-	-
980	3	11732401	11735001	2600	loss	-	-	-	-	-	-	-	-	-	-	-	-
981	3	11737401	11741001	3600	loss	-	-	-	-	-	-	-	-	-	-	-	-
982	3	12142001	12144601	2600	loss	-	-	-	-	-	-	-	-	-	-	-	-
983	3	13821001	13823401	2400	loss	-	-	-	-	-	-	-	-	-	-	-	-
984	3	13825001	13827201	2200	loss	-	-	-	-	-	-	-	-	-	-	-	-
985	3	14412201	14414001	1800	gain	-	-	-	-	-	-	-	-	-	-	-	-
986	3	14656801	14658401	1600	loss	-	-	-	-	-	-	-	-	-	-	-	-
987	3	14667401	14676601	9200	loss	-	-	-	-	-	-	-	-	-	-	-	-
988	3	14716001	14720601	4600	loss	-	-	-	-	-	-	-	-	-	-	-	-
989	3	14832601	14834201	1600	loss	-	-	-	-	-	-	-	-	-	-	-	-
990	3	14909001	14910601	1600	loss	-	-	-	-	-	-	-	-	-	-	-	-
991	3	14921401	14924801	3400	loss	-	-	-	-	-	-	-	-	-	-	-	-
992	3	14927001	14933401	6400	loss	-	-	-	-	-	-	-	-	-	-	-	-
993	3	14934201	14940401	6200	loss	-	-	-	-	-	-	-	-	-	-	-	-
994	3	14972001	14973801	1800	loss	-	-	-	-	-	-	-	-	-	-	-	-
995	3	14986401	14988401	2000	loss	-	-	-	-	-	-	-	-	-	-	-	-
996	3	14999001	15000601	1600	loss	-	-	-	-	-	-	-	-	-	-	-	-
997	3	15028201	15030001	1800	loss	-	-	-	-	-	-	-	-	-	-	-	-
998	3	15078601	15080401	1800	loss	-	-	-	-	-	-	-	-	-	-	-	-
999	3	15087001	15089401	2400	loss	-	-	-	-	-	-	-	-	-	-	-	-
1000	3	15229001	15230801	1800	loss	-	-	-	-	-	-	-	-	-	-	-	-
1001	3	15253001	15255601	2600	loss	-	-	-	-	-	-	-	-	-	-	-	-
1002	3	15269801	15276201	6400	loss	-	-	-	-	-	-	-	-	-	-	-	-
1003	3	15299401	15302601	3200	loss	-	-	-	-	-	-	-	-	-	-	-	-
1004	3	15305401	15308201	2800	loss	-	-	-	-	-	-	-	-	-	-	-	-
1005	3	15333201	15344801	11600	loss	21	3	15340258	15819607	479350	loss	17	3	15339647	15767115	427468	loss
1006	3	15345401	15354401	9000	loss	21	3	15340258	15819607	479350	loss	17	3	15339647	15767115	427468	loss
1007	3	15356601	15361801	5200	loss	21	3	15340258	15819607	479350	loss	17	3	15339647	15767115	427468	loss
1008	3	15362001	15375601	13600	loss	21	3	15340258	15819607	479350	loss	17	3	15339647	15767115	427468	loss
1009	3	15379001	15381401	2400	loss	21	3	15340258	15819607	479350	loss	17	3	15339647	15767115	427468	loss
1010	3	15383001	15432401	49400	loss	21	3	15340258	15819607	479350	loss	17	3	15339647	15767115	427468	loss
1011	3	15433801	15464801	31000	loss	21	3	15340258	15819607	479350	loss	17	3	15339647	15767115	427468	loss
1012	3	15466201	15492801	26600	loss	21	3	15340258	15819607	479350	loss	17	3	15339647	15767115	427468	loss
1013	3	15493001	15507601	14600	loss	21	3	15340258	15819607	479350	loss	17	3	15339647	15767115	427468	loss
1014	3	15511401	15517201	5800	loss	21	3	15340258	15819607	479350	loss	17	3	15339647	15767115	427468	loss
1015	3	15520601	15548601	28000	loss	21	3	15340258	15819607	479350	loss	17	3	15339647	15767115	427468	loss
1016	3	15575001	15578001	3000	loss	21	3	15340258	15819607	479350	loss	17	3	15339647	15767115	427468	loss
1017	3	15580401	15586001	5600	loss	21	3	15340258	15819607	479350	loss	17	3	15339647	15767115	427468	loss
1018	3	15665001	15692201	27200	loss	21	3	15340258	15819607	479350	loss	17	3	15339647	15767115	427468	loss
1019	3	15693401	15709801	16400	loss	21	3	15340258	15819607	479350	loss	17	3	15339647	15767115	427468	loss
1020	3	15710201	15748001	37800	loss	21	3	15340258	15819607	479350	loss	17	3	15339647	15767115	427468	loss
1021	3	15750401	15752601	2200	loss	21	3	15340258	15819607	479350	loss	17	3	15339647	15767115	427468	loss
1022	3	15766001	15770001	4000	loss	21	3	15340258	15819607	479350	loss	17	3	15339647	15767115	427468	loss
1023	3	15773801	15775601	1800	loss	21	3	15340258	15819607	479350	loss	-	-	-	-	-	-
1024	3	15777201	15782401	5200	loss	21	3	15340258	15819607	479350	loss	-	-	-	-	-	-
1025	3	15806401	15810001	3600	loss	21	3	15340258	15819607	479350	loss	-	-	-	-	-	-
1026	3	15828201	15831401	3200	loss	-	-	-	-	-	-	-	-	-	-	-	-
1027	3	15842201	15844601	2400	loss	-	-	-	-	-	-	-	-	-	-	-	-
1028	3	15853801	15857801	4000	loss	-	-	-	-	-	-	-	-	-	-	-	-
1029	3	15863401	15866001	2600	loss	-	-	-	-	-	-	-	-	-	-	-	-
1030	3	15866401	15868201	1800	loss	-	-	-	-	-	-	-	-	-	-	-	-
1031	3	15871401	15874201	2800	loss	-	-	-	-	-	-	-	-	-	-	-	-
1032	3	15875401	15885601	10200	loss	-	-	-	-	-	-	-	-	-	-	-	-
1033	3	15886401	15889601	3200	loss	-	-	-	-	-	-	-	-	-	-	-	-
1034	3	15909201	15913601	4400	loss	-	-	-	-	-	-	-	-	-	-	-	-
1035	3	15951401	15955601	4200	loss	-	-	-	-	-	-	-	-	-	-	-	-
1036	3	15974401	15978601	4200	loss	-	-	-	-	-	-	-	-	-	-	-	-
1037	3	15993801	15996001	2200	loss	-	-	-	-	-	-	-	-	-	-	-	-
1038	3	16242001	16244201	2200	loss	-	-	-	-	-	-	-	-	-	-	-	-
1039	3	16260401	16262201	1800	loss	-	-	-	-	-	-	-	-	-	-	-	-
1040	3	16278601	16283001	4400	loss	-	-	-	-	-	-	-	-	-	-	-	-
1041	3	16310801	16312601	1800	loss	-	-	-	-	-	-	-	-	-	-	-	-
1042	3	16355401	16357201	1800	loss	-	-	-	-	-	-	-	-	-	-	-	-
1043	3	16360001	16363601	3600	loss	-	-	-	-	-	-	-	-	-	-	-	-
1044	3	16390801	16392601	1800	loss	-	-	-	-	-	-	-	-	-	-	-	-
1045	3	16477801	16480001	2200	loss	-	-	-	-	-	-	-	-	-	-	-	-
1046	3	16691801	16702401	10600	loss	-	-	-	-	-	-	-	-	-	-	-	-
1047	3	16922601	16937401	14800	gain	22	3	16902891	16928688	25798	gain	-	-	-	-	-	-
1048	3	18446401	18448401	2000	loss	-	-	-	-	-	-	18	3	18399860	18964333	564473	loss
1049	3	18477201	18478801	1600	loss	-	-	-	-	-	-	18	3	18399860	18964333	564473	loss
1050	3	18752001	18754201	2200	loss	-	-	-	-	-	-	18	3	18399860	18964333	564473	loss
1051	3	18758201	18762001	3800	loss	-	-	-	-	-	-	18	3	18399860	18964333	564473	loss
1052	3	18847401	18849601	2200	loss	-	-	-	-	-	-	18	3	18399860	18964333	564473	loss
1053	3	18856601	18858401	1800	loss	-	-	-	-	-	-	18	3	18399860	18964333	564473	loss
1054	3	18864601	18866201	1600	loss	-	-	-	-	-	-	18	3	18399860	18964333	564473	loss
1055	3	18871601	18874001	2400	loss	-	-	-	-	-	-	18	3	18399860	18964333	564473	loss
1056	3	18882201	18886601	4400	loss	-	-	-	-	-	-	18	3	18399860	18964333	564473	loss
1057	3	18915201	18917001	1800	loss	-	-	-	-	-	-	18	3	18399860	18964333	564473	loss
1058	3	19074201	19076001	1800	loss	-	-	-	-	-	-	-	-	-	-	-	-
1059	3	19231401	19237401	6000	loss	-	-	-	-	-	-	-	-	-	-	-	-
1060	3	19248401	19251201	2800	loss	23	3	19248566	19249048	483	loss	-	-	-	-	-	-
1061	3	19255001	19260601	5600	loss	-	-	-	-	-	-	-	-	-	-	-	-
1062	3	19343001	19345601	2600	loss	-	-	-	-	-	-	-	-	-	-	-	-
1063	3	19388001	19389601	1600	gain	-	-	-	-	-	-	-	-	-	-	-	-
1064	3	26246601	26248201	1600	loss	-	-	-	-	-	-	-	-	-	-	-	-
1065	3	26700601	26703001	2400	gain	-	-	-	-	-	-	-	-	-	-	-	-
1066	3	26915601	26922201	6600	loss	-	-	-	-	-	-	-	-	-	-	-	-
1067	3	28247601	28250001	2400	loss	-	-	-	-	-	-	-	-	-	-	-	-
1068	3	28804201	28806001	1800	gain	-	-	-	-	-	-	-	-	-	-	-	-
1069	3	28883201	28884601	1400	loss	-	-	-	-	-	-	-	-	-	-	-	-
1070	3	28888801	28891201	2400	loss	-	-	-	-	-	-	-	-	-	-	-	-
1071	3	28895201	28897001	1800	loss	-	-	-	-	-	-	-	-	-	-	-	-
1072	3	28911801	28915201	3400	loss	-	-	-	-	-	-	-	-	-	-	-	-
1073	3	28918201	28921801	3600	loss	-	-	-	-	-	-	-	-	-	-	-	-
1074	3	28929201	28931601	2400	loss	-	-	-	-	-	-	-	-	-	-	-	-
1075	3	28946201	28948801	2600	gain	-	-	-	-	-	-	-	-	-	-	-	-
1076	3	30568401	30570401	2000	loss	-	-	-	-	-	-	-	-	-	-	-	-
1077	3	31082401	31086001	3600	loss	-	-	-	-	-	-	-	-	-	-	-	-
1078	3	31375401	31376801	1400	gain	-	-	-	-	-	-	-	-	-	-	-	-
1079	3	31410801	31415001	4200	gain	-	-	-	-	-	-	-	-	-	-	-	-
1080	3	31425401	31429601	4200	gain	-	-	-	-	-	-	-	-	-	-	-	-
1081	3	31432001	31435201	3200	gain	-	-	-	-	-	-	-	-	-	-	-	-
1082	3	31438401	31457401	19000	gain	-	-	-	-	-	-	19	3	31440549	31475645	35096	gain
1083	3	31460401	31469601	9200	gain	-	-	-	-	-	-	19	3	31440549	31475645	35096	gain
1084	3	31471201	31477001	5800	gain	-	-	-	-	-	-	19	3	31440549	31475645	35096	gain
1085	3	31480001	31481801	1800	gain	-	-	-	-	-	-	-	-	-	-	-	-
1086	3	31609401	31612201	2800	gain	-	-	-	-	-	-	-	-	-	-	-	-
1087	3	31619001	31620401	1400	gain	-	-	-	-	-	-	-	-	-	-	-	-
1088	3	31639401	31642401	3000	gain	-	-	-	-	-	-	-	-	-	-	-	-
1089	3	31937801	31940001	2200	loss	-	-	-	-	-	-	-	-	-	-	-	-
1090	3	32023001	32025001	2000	gain	-	-	-	-	-	-	-	-	-	-	-	-
1091	3	32066001	32070801	4800	loss	-	-	-	-	-	-	-	-	-	-	-	-
1092	3	32190401	32192201	1800	gain	-	-	-	-	-	-	-	-	-	-	-	-
1093	3	32269001	32276401	7400	gain	-	-	-	-	-	-	-	-	-	-	-	-
1094	3	32316401	32323001	6600	gain	-	-	-	-	-	-	-	-	-	-	-	-
1095	3	32537001	32539201	2200	loss	-	-	-	-	-	-	-	-	-	-	-	-
1096	3	33049401	33051001	1600	loss	-	-	-	-	-	-	-	-	-	-	-	-
1097	3	33181401	33185401	4000	gain	-	-	-	-	-	-	-	-	-	-	-	-
1098	3	33324601	33328401	3800	loss	-	-	-	-	-	-	-	-	-	-	-	-
1099	3	33351601	33353601	2000	gain	-	-	-	-	-	-	-	-	-	-	-	-
1100	3	33642201	33646401	4200	gain	-	-	-	-	-	-	-	-	-	-	-	-
1101	3	34524801	34527201	2400	gain	-	-	-	-	-	-	-	-	-	-	-	-
1102	3	35099801	35102201	2400	gain	-	-	-	-	-	-	20	3	34703578	35619447	915869	gain
1103	3	35174801	35178401	3600	gain	-	-	-	-	-	-	20	3	34703578	35619447	915869	gain
1104	3	35317001	35319001	2000	gain	-	-	-	-	-	-	20	3	34703578	35619447	915869	gain
1105	3	35323601	35325201	1600	gain	-	-	-	-	-	-	20	3	34703578	35619447	915869	gain
1106	3	35356601	35359001	2400	gain	-	-	-	-	-	-	20	3	34703578	35619447	915869	gain
1107	3	35494401	35497201	2800	gain	-	-	-	-	-	-	20	3	34703578	35619447	915869	gain
1108	3	35522001	35525001	3000	gain	-	-	-	-	-	-	20	3	34703578	35619447	915869	gain
1109	3	35566201	35568601	2400	gain	-	-	-	-	-	-	20	3	34703578	35619447	915869	gain
1110	3	35573801	35576001	2200	gain	-	-	-	-	-	-	20	3	34703578	35619447	915869	gain
1111	3	35580001	35583601	3600	gain	-	-	-	-	-	-	20	3	34703578	35619447	915869	gain
1112	3	36741201	36743601	2400	loss	-	-	-	-	-	-	-	-	-	-	-	-
1113	3	36745801	36747601	1800	loss	-	-	-	-	-	-	-	-	-	-	-	-
1114	3	36750801	36754601	3800	loss	-	-	-	-	-	-	-	-	-	-	-	-
1115	3	36765201	36768001	2800	loss	-	-	-	-	-	-	-	-	-	-	-	-
1116	3	36810201	36813801	3600	gain	-	-	-	-	-	-	-	-	-	-	-	-
1117	3	39777801	39781001	3200	loss	-	-	-	-	-	-	-	-	-	-	-	-
1118	3	40485001	40486401	1400	gain	-	-	-	-	-	-	-	-	-	-	-	-
1119	3	46455601	46457801	2200	loss	-	-	-	-	-	-	-	-	-	-	-	-
1120	3	48761601	48763201	1600	loss	-	-	-	-	-	-	-	-	-	-	-	-
1121	3	48961401	48970401	9000	loss	-	-	-	-	-	-	-	-	-	-	-	-
1122	3	49041801	49044401	2600	loss	-	-	-	-	-	-	-	-	-	-	-	-
1123	3	49719601	49721801	2200	gain	-	-	-	-	-	-	-	-	-	-	-	-
1124	3	49985201	49986801	1600	loss	-	-	-	-	-	-	-	-	-	-	-	-
1125	3	50031801	50035401	3600	gain	-	-	-	-	-	-	-	-	-	-	-	-
1126	3	50742601	50744201	1600	gain	-	-	-	-	-	-	-	-	-	-	-	-
1127	3	50904201	50905801	1600	gain	-	-	-	-	-	-	-	-	-	-	-	-
1128	3	50908601	50910201	1600	gain	-	-	-	-	-	-	-	-	-	-	-	-
1129	3	51043001	51045401	2400	loss	-	-	-	-	-	-	-	-	-	-	-	-
1130	3	51047801	51050401	2600	loss	-	-	-	-	-	-	-	-	-	-	-	-
1131	3	51239201	51240801	1600	loss	-	-	-	-	-	-	-	-	-	-	-	-
1132	3	55383001	55385601	2600	loss	-	-	-	-	-	-	-	-	-	-	-	-
1133	3	58661801	58663401	1600	loss	-	-	-	-	-	-	-	-	-	-	-	-
1134	3	58748001	58750201	2200	loss	-	-	-	-	-	-	-	-	-	-	-	-
1135	3	58803001	58805001	2000	loss	-	-	-	-	-	-	-	-	-	-	-	-
1136	3	59088801	59091401	2600	loss	-	-	-	-	-	-	-	-	-	-	-	-
1137	3	59498401	59500201	1800	gain	-	-	-	-	-	-	-	-	-	-	-	-
1138	3	59578201	59579601	1400	loss	-	-	-	-	-	-	-	-	-	-	-	-
1139	3	59600201	59603001	2800	loss	-	-	-	-	-	-	-	-	-	-	-	-
1140	3	59606201	59608801	2600	loss	-	-	-	-	-	-	-	-	-	-	-	-
1141	3	60706601	60708001	1400	loss	-	-	-	-	-	-	-	-	-	-	-	-
1142	3	60726401	60728801	2400	gain	-	-	-	-	-	-	-	-	-	-	-	-
1143	3	61196201	61198201	2000	loss	-	-	-	-	-	-	-	-	-	-	-	-
1144	3	63857201	63859001	1800	gain	-	-	-	-	-	-	-	-	-	-	-	-
1145	3	63865001	63866801	1800	loss	-	-	-	-	-	-	-	-	-	-	-	-
1146	3	65449401	65451401	2000	loss	-	-	-	-	-	-	-	-	-	-	-	-
1147	3	65464001	65466201	2200	loss	-	-	-	-	-	-	-	-	-	-	-	-
1148	3	65515401	65518001	2600	loss	-	-	-	-	-	-	-	-	-	-	-	-
1149	3	65680601	65683001	2400	loss	-	-	-	-	-	-	-	-	-	-	-	-
1150	3	65831001	65835801	4800	loss	-	-	-	-	-	-	-	-	-	-	-	-
1151	3	65990001	65992201	2200	loss	-	-	-	-	-	-	-	-	-	-	-	-
1152	3	67759801	67761601	1800	loss	-	-	-	-	-	-	-	-	-	-	-	-
1153	3	68032001	68033801	1800	loss	-	-	-	-	-	-	-	-	-	-	-	-
1154	3	68070801	68072401	1600	gain	-	-	-	-	-	-	-	-	-	-	-	-
1155	3	69335801	69338201	2400	gain	-	-	-	-	-	-	-	-	-	-	-	-
1156	3	69366801	69375601	8800	loss	-	-	-	-	-	-	-	-	-	-	-	-
1157	3	69479801	69482001	2200	loss	-	-	-	-	-	-	-	-	-	-	-	-
1158	3	76525001	76527401	2400	loss	-	-	-	-	-	-	-	-	-	-	-	-
1159	3	78062801	78064601	1800	gain	-	-	-	-	-	-	-	-	-	-	-	-
1160	3	78274001	78275801	1800	loss	-	-	-	-	-	-	-	-	-	-	-	-
1161	3	78465201	78467201	2000	loss	-	-	-	-	-	-	-	-	-	-	-	-
1162	3	78480001	78481801	1800	gain	-	-	-	-	-	-	-	-	-	-	-	-
1163	3	80880401	80882001	1600	loss	-	-	-	-	-	-	-	-	-	-	-	-
1164	3	80920401	80923201	2800	loss	-	-	-	-	-	-	-	-	-	-	-	-
1165	3	80995401	80997601	2200	loss	-	-	-	-	-	-	-	-	-	-	-	-
1166	3	82250801	82254201	3400	gain	-	-	-	-	-	-	-	-	-	-	-	-
1167	3	82415001	82417401	2400	loss	-	-	-	-	-	-	-	-	-	-	-	-
1168	3	83687201	83689201	2000	loss	-	-	-	-	-	-	-	-	-	-	-	-
1169	3	83703001	83705201	2200	loss	-	-	-	-	-	-	-	-	-	-	-	-
1170	3	83707601	83711401	3800	gain	-	-	-	-	-	-	-	-	-	-	-	-
1171	3	83910001	83911401	1400	gain	-	-	-	-	-	-	-	-	-	-	-	-
1172	3	86093401	86095801	2400	gain	-	-	-	-	-	-	-	-	-	-	-	-
1173	3	86211401	86213401	2000	gain	-	-	-	-	-	-	-	-	-	-	-	-
1174	3	86324201	86328201	4000	gain	-	-	-	-	-	-	-	-	-	-	-	-
1175	3	86778801	86780601	1800	gain	-	-	-	-	-	-	21	3	86721045	87488250	767205	gain
1176	3	87101801	87104001	2200	gain	-	-	-	-	-	-	21	3	86721045	87488250	767205	gain
1177	3	87107001	87110801	3800	gain	-	-	-	-	-	-	21	3	86721045	87488250	767205	gain
1178	3	87122001	87124801	2800	gain	-	-	-	-	-	-	21	3	86721045	87488250	767205	gain
1179	3	87125001	87127001	2000	gain	-	-	-	-	-	-	21	3	86721045	87488250	767205	gain
1180	3	87232401	87234201	1800	gain	-	-	-	-	-	-	21	3	86721045	87488250	767205	gain
1181	3	87271201	87274201	3000	gain	-	-	-	-	-	-	21	3	86721045	87488250	767205	gain
1182	3	87313401	87315201	1800	gain	-	-	-	-	-	-	21	3	86721045	87488250	767205	gain
1183	3	89325601	89327401	1800	loss	-	-	-	-	-	-	-	-	-	-	-	-
1184	3	89484801	89486801	2000	gain	-	-	-	-	-	-	-	-	-	-	-	-
1185	3	92750801	92754801	4000	gain	-	-	-	-	-	-	-	-	-	-	-	-
1186	3	92756001	92759601	3600	gain	-	-	-	-	-	-	-	-	-	-	-	-
1187	3	92899801	92901201	1400	loss	-	-	-	-	-	-	-	-	-	-	-	-
1188	3	93286801	93289201	2400	gain	-	-	-	-	-	-	-	-	-	-	-	-
1189	3	93294601	93296201	1600	gain	-	-	-	-	-	-	-	-	-	-	-	-
1190	3	93797601	93799801	2200	loss	-	-	-	-	-	-	-	-	-	-	-	-
1191	3	94395201	94396601	1400	loss	-	-	-	-	-	-	-	-	-	-	-	-
1192	3	94510001	94522801	12800	gain	-	-	-	-	-	-	-	-	-	-	-	-
1193	3	95199001	95201001	2000	loss	-	-	-	-	-	-	-	-	-	-	-	-
1194	3	95204001	95206401	2400	loss	-	-	-	-	-	-	-	-	-	-	-	-
1195	3	95301401	95304001	2600	loss	-	-	-	-	-	-	-	-	-	-	-	-
1196	3	95359601	95362001	2400	loss	-	-	-	-	-	-	-	-	-	-	-	-
1197	3	95507801	95510401	2600	loss	-	-	-	-	-	-	-	-	-	-	-	-
1198	3	96171601	96174001	2400	loss	-	-	-	-	-	-	-	-	-	-	-	-
1199	3	100335601	100338001	2400	loss	-	-	-	-	-	-	-	-	-	-	-	-
1200	3	102035801	102037601	1800	gain	-	-	-	-	-	-	-	-	-	-	-	-
1201	3	103365401	103367801	2400	loss	-	-	-	-	-	-	-	-	-	-	-	-
1202	3	103382001	103384401	2400	loss	-	-	-	-	-	-	-	-	-	-	-	-
1203	3	103394201	103400001	5800	loss	-	-	-	-	-	-	-	-	-	-	-	-
1204	3	104045401	104047201	1800	gain	-	-	-	-	-	-	-	-	-	-	-	-
1205	3	104221401	104223001	1600	loss	-	-	-	-	-	-	-	-	-	-	-	-
1206	3	104264601	104266801	2200	loss	-	-	-	-	-	-	-	-	-	-	-	-
1207	3	104391201	104393401	2200	loss	-	-	-	-	-	-	-	-	-	-	-	-
1208	3	104397201	104400601	3400	loss	-	-	-	-	-	-	-	-	-	-	-	-
1209	3	104778201	104783201	5000	loss	-	-	-	-	-	-	-	-	-	-	-	-
1210	3	111402601	111405601	3000	loss	-	-	-	-	-	-	-	-	-	-	-	-
1211	3	116688801	116690601	1800	loss	-	-	-	-	-	-	-	-	-	-	-	-
1212	3	116764801	116767201	2400	loss	-	-	-	-	-	-	-	-	-	-	-	-
1213	3	116770201	116772601	2400	loss	-	-	-	-	-	-	-	-	-	-	-	-
1214	3	117081401	117084401	3000	loss	-	-	-	-	-	-	-	-	-	-	-	-
1215	3	117087601	117089801	2200	loss	-	-	-	-	-	-	-	-	-	-	-	-
1216	3	119537401	119539601	2200	loss	-	-	-	-	-	-	-	-	-	-	-	-
1217	3	119719001	119720401	1400	loss	-	-	-	-	-	-	-	-	-	-	-	-
1218	3	119772401	119774201	1800	gain	-	-	-	-	-	-	-	-	-	-	-	-
1219	3	120251001	120252801	1800	loss	-	-	-	-	-	-	-	-	-	-	-	-
1220	3	120442601	120446001	3400	loss	-	-	-	-	-	-	-	-	-	-	-	-
1221	3	120528001	120529801	1800	loss	-	-	-	-	-	-	-	-	-	-	-	-
1222	3	120549201	120551001	1800	loss	-	-	-	-	-	-	-	-	-	-	-	-
1223	3	120630401	120631801	1400	loss	-	-	-	-	-	-	-	-	-	-	-	-
1224	3	120746601	120748001	1400	gain	-	-	-	-	-	-	-	-	-	-	-	-
1225	3	121055201	121058601	3400	loss	-	-	-	-	-	-	-	-	-	-	-	-
1226	3	121868001	121870001	2000	loss	-	-	-	-	-	-	-	-	-	-	-	-
1227	3	122312801	122314801	2000	gain	-	-	-	-	-	-	-	-	-	-	-	-
1228	3	125826001	125830201	4200	gain	24	3	125822512	125830152	7641	gain	-	-	-	-	-	-
1229	3	125840001	125843601	3600	gain	-	-	-	-	-	-	-	-	-	-	-	-
1230	3	125849201	125851801	2600	gain	-	-	-	-	-	-	-	-	-	-	-	-
1231	3	125909401	125912001	2600	gain	-	-	-	-	-	-	-	-	-	-	-	-
1232	3	125958801	125960801	2000	gain	-	-	-	-	-	-	-	-	-	-	-	-
1233	3	126137601	126139001	1400	gain	-	-	-	-	-	-	-	-	-	-	-	-
1234	3	135507601	135509001	1400	gain	-	-	-	-	-	-	-	-	-	-	-	-
-	-	-	-	-	-	25	3	135520542	135521192	651	gain	-	-	-	-	-	-
1235	3	135660801	135662801	2000	loss	-	-	-	-	-	-	-	-	-	-	-	-
1236	3	135814801	135817001	2200	gain	-	-	-	-	-	-	-	-	-	-	-	-
1237	3	136233201	136235001	1800	gain	-	-	-	-	-	-	-	-	-	-	-	-
1238	3	136307201	136308801	1600	loss	-	-	-	-	-	-	-	-	-	-	-	-
1239	3	136584801	136586801	2000	gain	-	-	-	-	-	-	-	-	-	-	-	-
1240	3	136995401	136997201	1800	loss	-	-	-	-	-	-	-	-	-	-	-	-
-	-	-	-	-	-	26	3	137035705	137036277	573	loss	-	-	-	-	-	-
1241	3	137057001	137058801	1800	loss	-	-	-	-	-	-	-	-	-	-	-	-
1242	3	142617801	142623201	5400	gain	-	-	-	-	-	-	-	-	-	-	-	-
1243	3	142636001	142638601	2600	gain	-	-	-	-	-	-	-	-	-	-	-	-
1244	3	142687401	142689601	2200	gain	-	-	-	-	-	-	-	-	-	-	-	-
1245	3	142693401	142696201	2800	gain	-	-	-	-	-	-	-	-	-	-	-	-
1246	3	142717801	142720201	2400	gain	-	-	-	-	-	-	-	-	-	-	-	-
1247	3	142797601	142799601	2000	loss	-	-	-	-	-	-	-	-	-	-	-	-
1248	3	143018201	143021601	3400	gain	-	-	-	-	-	-	22	3	143018945	143917151	898206	gain
1249	3	143023201	143026001	2800	gain	-	-	-	-	-	-	22	3	143018945	143917151	898206	gain
1250	3	143033201	143035401	2200	gain	-	-	-	-	-	-	22	3	143018945	143917151	898206	gain
1251	3	143073801	143076401	2600	gain	-	-	-	-	-	-	22	3	143018945	143917151	898206	gain
1252	3	143179401	143181401	2000	loss	-	-	-	-	-	-	22	3	143018945	143917151	898206	gain
1253	3	143308601	143310001	1400	gain	-	-	-	-	-	-	22	3	143018945	143917151	898206	gain
1254	3	143357201	143359601	2400	gain	-	-	-	-	-	-	22	3	143018945	143917151	898206	gain
1255	3	143512201	143522601	10400	gain	27	3	143512892	143520968	8077	gain	22	3	143018945	143917151	898206	gain
1256	3	143560801	143563001	2200	gain	-	-	-	-	-	-	22	3	143018945	143917151	898206	gain
1257	3	143818801	143821401	2600	gain	-	-	-	-	-	-	22	3	143018945	143917151	898206	gain
1258	3	150897201	150898801	1600	loss	-	-	-	-	-	-	-	-	-	-	-	-
1259	3	153477001	153479401	2400	loss	-	-	-	-	-	-	-	-	-	-	-	-
1260	3	154271401	154273401	2000	loss	-	-	-	-	-	-	-	-	-	-	-	-
1261	3	155676001	155679801	3800	gain	-	-	-	-	-	-	-	-	-	-	-	-
1262	3	155745601	155748001	2400	gain	-	-	-	-	-	-	-	-	-	-	-	-
1263	3	155821401	155823601	2200	loss	-	-	-	-	-	-	-	-	-	-	-	-
1264	3	155840601	155843001	2400	loss	-	-	-	-	-	-	-	-	-	-	-	-
1265	3	155844001	155846001	2000	loss	-	-	-	-	-	-	-	-	-	-	-	-
1266	3	155906201	155907801	1600	loss	-	-	-	-	-	-	-	-	-	-	-	-
1267	3	155911601	155913401	1800	loss	-	-	-	-	-	-	-	-	-	-	-	-
1268	3	155919401	155921001	1600	loss	-	-	-	-	-	-	-	-	-	-	-	-
1269	3	155971801	155976601	4800	loss	-	-	-	-	-	-	-	-	-	-	-	-
1270	3	156106001	156108201	2200	loss	-	-	-	-	-	-	-	-	-	-	-	-
1271	3	156137401	156139601	2200	loss	-	-	-	-	-	-	-	-	-	-	-	-
1272	3	156203801	156205401	1600	loss	-	-	-	-	-	-	-	-	-	-	-	-
1273	3	156687001	156689201	2200	gain	-	-	-	-	-	-	-	-	-	-	-	-
1274	3	156761601	156763601	2000	gain	-	-	-	-	-	-	-	-	-	-	-	-
1275	3	157087001	157089001	2000	gain	-	-	-	-	-	-	-	-	-	-	-	-
1276	3	157314801	157316601	1800	gain	-	-	-	-	-	-	-	-	-	-	-	-
1277	3	157349201	157350801	1600	gain	-	-	-	-	-	-	-	-	-	-	-	-
1278	3	157447001	157449001	2000	loss	-	-	-	-	-	-	-	-	-	-	-	-
1279	3	158973001	158974401	1400	gain	-	-	-	-	-	-	-	-	-	-	-	-
1280	4	3007201	3011601	4400	loss	-	-	-	-	-	-	-	-	-	-	-	-
1281	4	13835801	13837801	2000	loss	-	-	-	-	-	-	-	-	-	-	-	-
1282	4	13974401	13977401	3000	loss	-	-	-	-	-	-	-	-	-	-	-	-
1283	4	14278201	14280001	1800	loss	-	-	-	-	-	-	-	-	-	-	-	-
1284	4	14291201	14293201	2000	loss	-	-	-	-	-	-	-	-	-	-	-	-
1285	4	14559001	14560801	1800	loss	-	-	-	-	-	-	-	-	-	-	-	-
1286	4	14565401	14567401	2000	loss	-	-	-	-	-	-	-	-	-	-	-	-
1287	4	14769601	14772401	2800	loss	-	-	-	-	-	-	-	-	-	-	-	-
1288	4	15019201	15021201	2000	loss	-	-	-	-	-	-	-	-	-	-	-	-
1289	4	15086801	15088801	2000	loss	-	-	-	-	-	-	-	-	-	-	-	-
1290	4	20231601	20233801	2200	gain	-	-	-	-	-	-	-	-	-	-	-	-
1291	4	20287201	20290401	3200	loss	-	-	-	-	-	-	-	-	-	-	-	-
1292	4	20335601	20340401	4800	loss	-	-	-	-	-	-	-	-	-	-	-	-
1293	4	29767801	29769801	2000	gain	-	-	-	-	-	-	-	-	-	-	-	-
1294	4	29818601	29821201	2600	gain	-	-	-	-	-	-	-	-	-	-	-	-
1295	4	29831201	29832801	1600	gain	-	-	-	-	-	-	-	-	-	-	-	-
1296	4	30008201	30010401	2200	gain	-	-	-	-	-	-	-	-	-	-	-	-
1297	4	30253401	30255801	2400	loss	-	-	-	-	-	-	-	-	-	-	-	-
1298	4	30282401	30288001	5600	loss	-	-	-	-	-	-	-	-	-	-	-	-
1299	4	30291001	30307801	16800	loss	28	4	30296937	30312363	15427	loss	-	-	-	-	-	-
1300	4	30833001	30835401	2400	loss	-	-	-	-	-	-	-	-	-	-	-	-
1301	4	31052001	31056601	4600	loss	-	-	-	-	-	-	-	-	-	-	-	-
1302	4	33168801	33171601	2800	loss	-	-	-	-	-	-	-	-	-	-	-	-
1303	4	33183801	33185401	1600	loss	-	-	-	-	-	-	-	-	-	-	-	-
1304	4	33197201	33199601	2400	loss	-	-	-	-	-	-	-	-	-	-	-	-
1305	4	36815601	36819401	3800	loss	-	-	-	-	-	-	-	-	-	-	-	-
1306	4	41734201	41738201	4000	loss	-	-	-	-	-	-	23	4	41733843	42748212	1014369	loss
1307	4	41755401	41770401	15000	loss	-	-	-	-	-	-	23	4	41733843	42748212	1014369	loss
1308	4	41770601	41773001	2400	loss	-	-	-	-	-	-	23	4	41733843	42748212	1014369	loss
1309	4	41774001	41782201	8200	loss	-	-	-	-	-	-	23	4	41733843	42748212	1014369	loss
1310	4	41789601	41797601	8000	loss	-	-	-	-	-	-	23	4	41733843	42748212	1014369	loss
1311	4	41800401	41805601	5200	loss	-	-	-	-	-	-	23	4	41733843	42748212	1014369	loss
1312	4	41807801	41812201	4400	loss	-	-	-	-	-	-	23	4	41733843	42748212	1014369	loss
1313	4	41846601	41849001	2400	loss	-	-	-	-	-	-	23	4	41733843	42748212	1014369	loss
1314	4	41850801	41854201	3400	loss	-	-	-	-	-	-	23	4	41733843	42748212	1014369	loss
1315	4	41875801	41882201	6400	loss	-	-	-	-	-	-	23	4	41733843	42748212	1014369	loss
1316	4	41896201	41898801	2600	loss	-	-	-	-	-	-	23	4	41733843	42748212	1014369	loss
1317	4	41903401	41905001	1600	loss	-	-	-	-	-	-	23	4	41733843	42748212	1014369	loss
1318	4	41921601	41924201	2600	loss	-	-	-	-	-	-	23	4	41733843	42748212	1014369	loss
1319	4	41926201	41931201	5000	loss	-	-	-	-	-	-	23	4	41733843	42748212	1014369	loss
1320	4	41935601	41944201	8600	loss	-	-	-	-	-	-	23	4	41733843	42748212	1014369	loss
1321	4	41949401	41952201	2800	loss	-	-	-	-	-	-	23	4	41733843	42748212	1014369	loss
1322	4	41958201	41963401	5200	loss	-	-	-	-	-	-	23	4	41733843	42748212	1014369	loss
1323	4	41983601	41992801	9200	loss	-	-	-	-	-	-	23	4	41733843	42748212	1014369	loss
1324	4	41994401	41997801	3400	loss	-	-	-	-	-	-	23	4	41733843	42748212	1014369	loss
1325	4	42002201	42010801	8600	loss	-	-	-	-	-	-	23	4	41733843	42748212	1014369	loss
1326	4	42011601	42014201	2600	loss	-	-	-	-	-	-	23	4	41733843	42748212	1014369	loss
1327	4	42018401	42023601	5200	loss	-	-	-	-	-	-	23	4	41733843	42748212	1014369	loss
1328	4	42025801	42031801	6000	loss	-	-	-	-	-	-	23	4	41733843	42748212	1014369	loss
1329	4	42032001	42034401	2400	loss	-	-	-	-	-	-	23	4	41733843	42748212	1014369	loss
1330	4	42049201	42053401	4200	loss	-	-	-	-	-	-	23	4	41733843	42748212	1014369	loss
1331	4	42070201	42073401	3200	loss	-	-	-	-	-	-	23	4	41733843	42748212	1014369	loss
1332	4	42083801	42085801	2000	loss	-	-	-	-	-	-	23	4	41733843	42748212	1014369	loss
1333	4	42087001	42091601	4600	loss	-	-	-	-	-	-	23	4	41733843	42748212	1014369	loss
1334	4	42102801	42110801	8000	loss	-	-	-	-	-	-	23	4	41733843	42748212	1014369	loss
1335	4	42212201	42214001	1800	loss	-	-	-	-	-	-	23	4	41733843	42748212	1014369	loss
1336	4	42247601	42255401	7800	loss	-	-	-	-	-	-	23	4	41733843	42748212	1014369	loss
1337	4	42264401	42270801	6400	loss	-	-	-	-	-	-	23	4	41733843	42748212	1014369	loss
1338	4	42271401	42274001	2600	loss	-	-	-	-	-	-	23	4	41733843	42748212	1014369	loss
1339	4	42305801	42309401	3600	loss	-	-	-	-	-	-	23	4	41733843	42748212	1014369	loss
1340	4	42322201	42324401	2200	loss	-	-	-	-	-	-	23	4	41733843	42748212	1014369	loss
1341	4	42327201	42329201	2000	loss	-	-	-	-	-	-	23	4	41733843	42748212	1014369	loss
1342	4	42340601	42343801	3200	loss	-	-	-	-	-	-	23	4	41733843	42748212	1014369	loss
1343	4	42344201	42350201	6000	loss	-	-	-	-	-	-	23	4	41733843	42748212	1014369	loss
1344	4	42353801	42360401	6600	loss	-	-	-	-	-	-	23	4	41733843	42748212	1014369	loss
1345	4	42364401	42367401	3000	loss	-	-	-	-	-	-	23	4	41733843	42748212	1014369	loss
1346	4	42367601	42377201	9600	loss	-	-	-	-	-	-	23	4	41733843	42748212	1014369	loss
1347	4	42378201	42383201	5000	loss	-	-	-	-	-	-	23	4	41733843	42748212	1014369	loss
1348	4	42384601	42395201	10600	loss	-	-	-	-	-	-	23	4	41733843	42748212	1014369	loss
1349	4	42397801	42400001	2200	loss	-	-	-	-	-	-	23	4	41733843	42748212	1014369	loss
1350	4	42415001	42420401	5400	loss	-	-	-	-	-	-	23	4	41733843	42748212	1014369	loss
1351	4	42428401	42431001	2600	loss	-	-	-	-	-	-	23	4	41733843	42748212	1014369	loss
1352	4	42434001	42440001	6000	loss	-	-	-	-	-	-	23	4	41733843	42748212	1014369	loss
1353	4	42473801	42475401	1600	loss	-	-	-	-	-	-	23	4	41733843	42748212	1014369	loss
1354	4	42479801	42482401	2600	loss	-	-	-	-	-	-	23	4	41733843	42748212	1014369	loss
1355	4	42496401	42506001	9600	loss	-	-	-	-	-	-	23	4	41733843	42748212	1014369	loss
1356	4	42507601	42510201	2600	loss	-	-	-	-	-	-	23	4	41733843	42748212	1014369	loss
1357	4	42529801	42532201	2400	loss	-	-	-	-	-	-	23	4	41733843	42748212	1014369	loss
1358	4	42537201	42540601	3400	loss	-	-	-	-	-	-	23	4	41733843	42748212	1014369	loss
1359	4	42567201	42570801	3600	loss	-	-	-	-	-	-	23	4	41733843	42748212	1014369	loss
1360	4	42578201	42582201	4000	loss	-	-	-	-	-	-	23	4	41733843	42748212	1014369	loss
1361	4	42598401	42603401	5000	loss	-	-	-	-	-	-	23	4	41733843	42748212	1014369	loss
1362	4	42626401	42631201	4800	loss	-	-	-	-	-	-	23	4	41733843	42748212	1014369	loss
1363	4	42635401	42639201	3800	loss	-	-	-	-	-	-	23	4	41733843	42748212	1014369	loss
1364	4	42641401	42649601	8200	loss	-	-	-	-	-	-	23	4	41733843	42748212	1014369	loss
1365	4	42659001	42664001	5000	loss	-	-	-	-	-	-	23	4	41733843	42748212	1014369	loss
1366	4	42667801	42673201	5400	loss	-	-	-	-	-	-	23	4	41733843	42748212	1014369	loss
1367	4	42674801	42678201	3400	loss	-	-	-	-	-	-	23	4	41733843	42748212	1014369	loss
1368	4	42709801	42712201	2400	loss	-	-	-	-	-	-	23	4	41733843	42748212	1014369	loss
1369	4	42726401	42728201	1800	loss	-	-	-	-	-	-	23	4	41733843	42748212	1014369	loss
1370	4	42744401	42747001	2600	loss	-	-	-	-	-	-	23	4	41733843	42748212	1014369	loss
1371	4	42747601	42754201	6600	loss	-	-	-	-	-	-	23	4	41733843	42748212	1014369	loss
1372	4	42762201	42769001	6800	loss	-	-	-	-	-	-	-	-	-	-	-	-
1373	4	42803801	42806601	2800	loss	-	-	-	-	-	-	-	-	-	-	-	-
1374	4	43821201	43826001	4800	loss	-	-	-	-	-	-	-	-	-	-	-	-
1375	4	43841201	43844401	3200	loss	-	-	-	-	-	-	-	-	-	-	-	-
1376	4	44125201	44126601	1400	gain	-	-	-	-	-	-	-	-	-	-	-	-
1377	4	44206001	44207401	1400	loss	-	-	-	-	-	-	-	-	-	-	-	-
1378	4	45683401	45685201	1800	loss	-	-	-	-	-	-	-	-	-	-	-	-
1379	4	45853801	45855801	2000	loss	-	-	-	-	-	-	-	-	-	-	-	-
1380	4	46586601	46599201	12600	loss	-	-	-	-	-	-	-	-	-	-	-	-
1381	4	51885601	51890001	4400	loss	-	-	-	-	-	-	-	-	-	-	-	-
1382	4	53954201	53958801	4600	loss	-	-	-	-	-	-	-	-	-	-	-	-
1383	4	61977801	61980001	2200	gain	-	-	-	-	-	-	-	-	-	-	-	-
1384	4	71716201	71719601	3400	gain	-	-	-	-	-	-	-	-	-	-	-	-
-	-	-	-	-	-	29	4	71762125	71768691	6567	gain	-	-	-	-	-	-
1385	4	71901201	71903001	1800	gain	-	-	-	-	-	-	-	-	-	-	-	-
1386	4	73821001	73823601	2600	gain	-	-	-	-	-	-	-	-	-	-	-	-
1387	4	73823801	73826601	2800	gain	-	-	-	-	-	-	-	-	-	-	-	-
1388	4	73864401	73869601	5200	gain	-	-	-	-	-	-	-	-	-	-	-	-
1389	4	74220801	74222601	1800	gain	-	-	-	-	-	-	-	-	-	-	-	-
1390	4	74829001	74831401	2400	gain	-	-	-	-	-	-	-	-	-	-	-	-
1391	4	74841201	74846201	5000	gain	-	-	-	-	-	-	-	-	-	-	-	-
1392	4	75799001	75801001	2000	gain	-	-	-	-	-	-	-	-	-	-	-	-
1393	4	76010001	76011801	1800	gain	-	-	-	-	-	-	-	-	-	-	-	-
1394	4	76138801	76141201	2400	gain	-	-	-	-	-	-	-	-	-	-	-	-
-	-	-	-	-	-	30	4	77028168	77043306	15139	gain	-	-	-	-	-	-
1395	4	77049401	77051401	2000	gain	-	-	-	-	-	-	-	-	-	-	-	-
1396	4	77191001	77192401	1400	gain	-	-	-	-	-	-	-	-	-	-	-	-
1397	4	77225201	77234801	9600	gain	31	4	77228417	77255056	26640	gain	-	-	-	-	-	-
1398	4	77240601	77243001	2400	gain	31	4	77228417	77255056	26640	gain	-	-	-	-	-	-
1399	4	77265001	77267401	2400	gain	-	-	-	-	-	-	-	-	-	-	-	-
1400	4	77330401	77338201	7800	gain	-	-	-	-	-	-	-	-	-	-	-	-
1401	4	86744201	86746201	2000	loss	-	-	-	-	-	-	-	-	-	-	-	-
1402	4	86862601	86864201	1600	gain	-	-	-	-	-	-	-	-	-	-	-	-
1403	4	86905601	86907601	2000	gain	-	-	-	-	-	-	-	-	-	-	-	-
1404	4	92928801	92931201	2400	gain	-	-	-	-	-	-	-	-	-	-	-	-
1405	4	92987601	92989401	1800	gain	-	-	-	-	-	-	-	-	-	-	-	-
1406	4	93267401	93269401	2000	gain	-	-	-	-	-	-	-	-	-	-	-	-
1407	4	93298001	93299401	1400	gain	-	-	-	-	-	-	-	-	-	-	-	-
1408	4	93378401	93380401	2000	gain	-	-	-	-	-	-	-	-	-	-	-	-
1409	4	93439201	93441401	2200	gain	-	-	-	-	-	-	-	-	-	-	-	-
1410	4	93465801	93469401	3600	gain	-	-	-	-	-	-	-	-	-	-	-	-
1411	4	93571801	93574001	2200	gain	-	-	-	-	-	-	-	-	-	-	-	-
1412	4	93706601	93708401	1800	gain	-	-	-	-	-	-	-	-	-	-	-	-
1413	4	94149801	94153801	4000	loss	-	-	-	-	-	-	-	-	-	-	-	-
1414	4	94228601	94234201	5600	gain	-	-	-	-	-	-	-	-	-	-	-	-
1415	4	94372201	94375401	3200	gain	-	-	-	-	-	-	-	-	-	-	-	-
1416	4	94378401	94380601	2200	loss	-	-	-	-	-	-	-	-	-	-	-	-
1417	4	94971001	94972601	1600	gain	-	-	-	-	-	-	-	-	-	-	-	-
1418	4	98410801	98412401	1600	gain	-	-	-	-	-	-	-	-	-	-	-	-
1419	4	98780401	98782601	2200	gain	-	-	-	-	-	-	-	-	-	-	-	-
1420	4	100027401	100029801	2400	gain	-	-	-	-	-	-	-	-	-	-	-	-
1421	4	100263801	100265801	2000	loss	-	-	-	-	-	-	-	-	-	-	-	-
1422	4	101151201	101152801	1600	gain	-	-	-	-	-	-	-	-	-	-	-	-
1423	4	101544001	101545801	1800	gain	-	-	-	-	-	-	-	-	-	-	-	-
-	-	-	-	-	-	32	4	101601485	101601817	333	gain	-	-	-	-	-	-
1424	4	101690801	101692801	2000	gain	-	-	-	-	-	-	-	-	-	-	-	-
1425	4	101838801	101840601	1800	gain	-	-	-	-	-	-	-	-	-	-	-	-
1426	4	101906801	101909201	2400	gain	-	-	-	-	-	-	-	-	-	-	-	-
1427	4	102007001	102008801	1800	gain	-	-	-	-	-	-	-	-	-	-	-	-
1428	4	103419801	103422401	2600	gain	-	-	-	-	-	-	-	-	-	-	-	-
1429	4	103917401	103919601	2200	gain	-	-	-	-	-	-	-	-	-	-	-	-
1430	4	103941401	103942801	1400	gain	-	-	-	-	-	-	-	-	-	-	-	-
1431	4	106357201	106360801	3600	loss	-	-	-	-	-	-	-	-	-	-	-	-
1432	4	106423001	106424401	1400	loss	-	-	-	-	-	-	-	-	-	-	-	-
1433	4	107151601	107154001	2400	loss	-	-	-	-	-	-	-	-	-	-	-	-
1434	4	107178001	107180401	2400	loss	-	-	-	-	-	-	-	-	-	-	-	-
1435	4	107317401	107322801	5400	loss	-	-	-	-	-	-	-	-	-	-	-	-
1436	4	107332801	107335001	2200	loss	-	-	-	-	-	-	-	-	-	-	-	-
1437	4	107338401	107341601	3200	loss	-	-	-	-	-	-	-	-	-	-	-	-
1438	4	107817601	107819801	2200	loss	-	-	-	-	-	-	-	-	-	-	-	-
1439	4	107825401	107828601	3200	loss	-	-	-	-	-	-	-	-	-	-	-	-
1440	4	108670201	108672401	2200	loss	-	-	-	-	-	-	-	-	-	-	-	-
1441	4	109272801	109275401	2600	loss	-	-	-	-	-	-	-	-	-	-	-	-
1442	4	109370001	109372601	2600	gain	-	-	-	-	-	-	-	-	-	-	-	-
1443	4	109993201	109995601	2400	loss	-	-	-	-	-	-	-	-	-	-	-	-
1444	4	110943201	110947601	4400	loss	-	-	-	-	-	-	-	-	-	-	-	-
1445	4	111230401	111232201	1800	loss	-	-	-	-	-	-	-	-	-	-	-	-
1446	4	111248201	111250601	2400	loss	-	-	-	-	-	-	-	-	-	-	-	-
1447	4	111505801	111508001	2200	loss	-	-	-	-	-	-	-	-	-	-	-	-
1448	4	111510201	111512801	2600	loss	-	-	-	-	-	-	-	-	-	-	-	-
1449	4	111527201	111529401	2200	loss	-	-	-	-	-	-	-	-	-	-	-	-
1450	4	111536401	111538001	1600	loss	-	-	-	-	-	-	-	-	-	-	-	-
1451	4	111662201	111666401	4200	loss	-	-	-	-	-	-	-	-	-	-	-	-
1452	4	111719001	111731601	12600	loss	-	-	-	-	-	-	-	-	-	-	-	-
1453	4	111736201	111777001	40800	loss	33	4	111745396	112236356	490961	loss	24	4	111737341	114000805	2263464	loss
1454	4	111780401	111873001	92600	loss	33	4	111745396	112236356	490961	loss	24	4	111737341	114000805	2263464	loss
1455	4	111876001	112016201	140200	loss	33	4	111745396	112236356	490961	loss	24	4	111737341	114000805	2263464	loss
1456	4	112021801	112095001	73200	loss	33	4	111745396	112236356	490961	loss	24	4	111737341	114000805	2263464	loss
1457	4	112099001	112124001	25000	loss	33	4	111745396	112236356	490961	loss	24	4	111737341	114000805	2263464	loss
1458	4	112128001	112173401	45400	loss	33	4	111745396	112236356	490961	loss	24	4	111737341	114000805	2263464	loss
1459	4	112174201	112189001	14800	loss	33	4	111745396	112236356	490961	loss	24	4	111737341	114000805	2263464	loss
1460	4	112191601	112219201	27600	loss	33	4	111745396	112236356	490961	loss	24	4	111737341	114000805	2263464	loss
1461	4	112221001	112290001	69000	loss	33	4	111745396	112236356	490961	loss	24	4	111737341	114000805	2263464	loss
1462	4	112302401	112304201	1800	loss	-	-	-	-	-	-	24	4	111737341	114000805	2263464	loss
1463	4	112363201	112365601	2400	loss	-	-	-	-	-	-	24	4	111737341	114000805	2263464	loss
1464	4	112366001	112368801	2800	loss	-	-	-	-	-	-	24	4	111737341	114000805	2263464	loss
1465	4	112427201	112429201	2000	loss	-	-	-	-	-	-	24	4	111737341	114000805	2263464	loss
1466	4	112451601	112457801	6200	loss	-	-	-	-	-	-	24	4	111737341	114000805	2263464	loss
1467	4	112481201	112597001	115800	loss	34	4	112496803	113613316	1116514	loss	24	4	111737341	114000805	2263464	loss
1468	4	112598601	112631201	32600	loss	34	4	112496803	113613316	1116514	loss	24	4	111737341	114000805	2263464	loss
1469	4	112635401	112656401	21000	loss	34	4	112496803	113613316	1116514	loss	24	4	111737341	114000805	2263464	loss
1470	4	112660001	112693001	33000	loss	34	4	112496803	113613316	1116514	loss	24	4	111737341	114000805	2263464	loss
1471	4	112701601	112835801	134200	loss	34	4	112496803	113613316	1116514	loss	24	4	111737341	114000805	2263464	loss
1472	4	112838001	112880001	42000	loss	34	4	112496803	113613316	1116514	loss	24	4	111737341	114000805	2263464	loss
1473	4	112884401	112946201	61800	loss	34	4	112496803	113613316	1116514	loss	24	4	111737341	114000805	2263464	loss
1474	4	112949401	113024201	74800	loss	34	4	112496803	113613316	1116514	loss	24	4	111737341	114000805	2263464	loss
1475	4	113024401	113070001	45600	loss	34	4	112496803	113613316	1116514	loss	24	4	111737341	114000805	2263464	loss
1476	4	113070201	113084601	14400	loss	34	4	112496803	113613316	1116514	loss	24	4	111737341	114000805	2263464	loss
1477	4	113084801	113087801	3000	loss	34	4	112496803	113613316	1116514	loss	24	4	111737341	114000805	2263464	loss
1478	4	113093001	113099001	6000	loss	34	4	112496803	113613316	1116514	loss	24	4	111737341	114000805	2263464	loss
1479	4	113100601	113108201	7600	loss	34	4	112496803	113613316	1116514	loss	24	4	111737341	114000805	2263464	loss
1480	4	113109001	113157001	48000	loss	34	4	112496803	113613316	1116514	loss	24	4	111737341	114000805	2263464	loss
1481	4	113157201	113203201	46000	loss	34	4	112496803	113613316	1116514	loss	24	4	111737341	114000805	2263464	loss
1482	4	113204001	113220601	16600	loss	34	4	112496803	113613316	1116514	loss	24	4	111737341	114000805	2263464	loss
1483	4	113224001	113291001	67000	loss	34	4	112496803	113613316	1116514	loss	24	4	111737341	114000805	2263464	loss
1484	4	113293001	113459201	166200	loss	34	4	112496803	113613316	1116514	loss	24	4	111737341	114000805	2263464	loss
1485	4	113462601	113510001	47400	loss	34	4	112496803	113613316	1116514	loss	24	4	111737341	114000805	2263464	loss
1486	4	113512601	113538201	25600	loss	34	4	112496803	113613316	1116514	loss	24	4	111737341	114000805	2263464	loss
1487	4	113538401	113616401	78000	loss	34	4	112496803	113613316	1116514	loss	24	4	111737341	114000805	2263464	loss
1488	4	113619601	113624601	5000	loss	-	-	-	-	-	-	24	4	111737341	114000805	2263464	loss
1489	4	113625401	113628201	2800	loss	-	-	-	-	-	-	24	4	111737341	114000805	2263464	loss
1490	4	113635201	113638001	2800	loss	-	-	-	-	-	-	24	4	111737341	114000805	2263464	loss
1491	4	113641001	113644601	3600	loss	-	-	-	-	-	-	24	4	111737341	114000805	2263464	loss
1492	4	113645201	113648601	3400	loss	-	-	-	-	-	-	24	4	111737341	114000805	2263464	loss
1493	4	113665801	113667601	1800	loss	-	-	-	-	-	-	24	4	111737341	114000805	2263464	loss
1494	4	113683601	113687601	4000	loss	-	-	-	-	-	-	24	4	111737341	114000805	2263464	loss
1495	4	113688801	113691801	3000	loss	-	-	-	-	-	-	24	4	111737341	114000805	2263464	loss
1496	4	113703801	113717401	13600	loss	-	-	-	-	-	-	24	4	111737341	114000805	2263464	loss
1497	4	113727201	113736201	9000	loss	-	-	-	-	-	-	24	4	111737341	114000805	2263464	loss
1498	4	113737201	113746001	8800	loss	-	-	-	-	-	-	24	4	111737341	114000805	2263464	loss
1499	4	113751401	113754801	3400	loss	-	-	-	-	-	-	24	4	111737341	114000805	2263464	loss
1500	4	113761201	113777801	16600	loss	-	-	-	-	-	-	24	4	111737341	114000805	2263464	loss
1501	4	113780601	113797001	16400	loss	-	-	-	-	-	-	24	4	111737341	114000805	2263464	loss
1502	4	113797201	113818401	21200	loss	35	4	113807995	113925623	117629	loss	24	4	111737341	114000805	2263464	loss
1503	4	113841801	113848801	7000	loss	35	4	113807995	113925623	117629	loss	24	4	111737341	114000805	2263464	loss
1504	4	113852801	113856601	3800	loss	35	4	113807995	113925623	117629	loss	24	4	111737341	114000805	2263464	loss
1505	4	113868601	113870601	2000	loss	35	4	113807995	113925623	117629	loss	24	4	111737341	114000805	2263464	loss
1506	4	113877201	113883801	6600	loss	35	4	113807995	113925623	117629	loss	24	4	111737341	114000805	2263464	loss
1507	4	113890401	113896201	5800	loss	35	4	113807995	113925623	117629	loss	24	4	111737341	114000805	2263464	loss
1508	4	113902201	113906601	4400	loss	35	4	113807995	113925623	117629	loss	24	4	111737341	114000805	2263464	loss
1509	4	113908601	113919201	10600	loss	35	4	113807995	113925623	117629	loss	24	4	111737341	114000805	2263464	loss
1510	4	113921601	113931801	10200	loss	35	4	113807995	113925623	117629	loss	24	4	111737341	114000805	2263464	loss
1511	4	113934001	113943601	9600	loss	-	-	-	-	-	-	24	4	111737341	114000805	2263464	loss
1512	4	113945601	113952801	7200	loss	-	-	-	-	-	-	24	4	111737341	114000805	2263464	loss
1513	4	113956401	113971001	14600	loss	-	-	-	-	-	-	24	4	111737341	114000805	2263464	loss
1514	4	115874201	115876201	2000	loss	-	-	-	-	-	-	-	-	-	-	-	-
1515	4	116201401	116203201	1800	loss	-	-	-	-	-	-	-	-	-	-	-	-
1516	4	117034801	117036601	1800	loss	-	-	-	-	-	-	-	-	-	-	-	-
1517	4	117370201	117371801	1600	gain	-	-	-	-	-	-	-	-	-	-	-	-
1518	4	117373601	117375601	2000	gain	-	-	-	-	-	-	-	-	-	-	-	-
1519	4	117775601	117777801	2200	gain	-	-	-	-	-	-	-	-	-	-	-	-
1520	4	118219601	118222001	2400	loss	-	-	-	-	-	-	-	-	-	-	-	-
1521	4	119149201	119151201	2000	loss	-	-	-	-	-	-	-	-	-	-	-	-
1522	4	119316001	119318001	2000	loss	-	-	-	-	-	-	-	-	-	-	-	-
1523	4	119320801	119326601	5800	loss	-	-	-	-	-	-	-	-	-	-	-	-
1524	4	119358401	119363201	4800	loss	-	-	-	-	-	-	-	-	-	-	-	-
1525	4	119370201	119372601	2400	loss	-	-	-	-	-	-	-	-	-	-	-	-
1526	4	119456601	119458401	1800	loss	-	-	-	-	-	-	-	-	-	-	-	-
1527	4	119583201	119586001	2800	loss	-	-	-	-	-	-	-	-	-	-	-	-
1528	4	119781801	119786601	4800	loss	-	-	-	-	-	-	-	-	-	-	-	-
1529	4	119926601	119928001	1400	loss	-	-	-	-	-	-	-	-	-	-	-	-
1530	4	120110601	120115801	5200	loss	-	-	-	-	-	-	-	-	-	-	-	-
1531	4	123496201	123498801	2600	loss	-	-	-	-	-	-	-	-	-	-	-	-
1532	4	123754801	123756801	2000	loss	-	-	-	-	-	-	-	-	-	-	-	-
1533	4	126686201	126688401	2200	loss	-	-	-	-	-	-	-	-	-	-	-	-
1534	4	135012401	135014601	2200	loss	-	-	-	-	-	-	-	-	-	-	-	-
-	-	-	-	-	-	36	4	139194302	139196589	2288	gain	-	-	-	-	-	-
1535	4	139259201	139262001	2800	loss	-	-	-	-	-	-	-	-	-	-	-	-
1536	4	139275201	139277601	2400	loss	-	-	-	-	-	-	-	-	-	-	-	-
1537	4	139342801	139348401	5600	loss	-	-	-	-	-	-	-	-	-	-	-	-
1538	4	139496001	139499201	3200	loss	-	-	-	-	-	-	-	-	-	-	-	-
1539	4	139507601	139510601	3000	loss	-	-	-	-	-	-	-	-	-	-	-	-
1540	4	139511801	139514801	3000	loss	-	-	-	-	-	-	-	-	-	-	-	-
1541	4	139555801	139557801	2000	loss	-	-	-	-	-	-	-	-	-	-	-	-
1542	4	140992001	140994201	2200	loss	-	-	-	-	-	-	-	-	-	-	-	-
1543	4	141403601	141411001	7400	loss	-	-	-	-	-	-	-	-	-	-	-	-
1544	4	142617001	142620201	3200	gain	-	-	-	-	-	-	-	-	-	-	-	-
1545	4	142854801	142857201	2400	gain	-	-	-	-	-	-	-	-	-	-	-	-
1546	4	142880201	142884601	4400	gain	-	-	-	-	-	-	-	-	-	-	-	-
1547	4	145348601	145351001	2400	loss	-	-	-	-	-	-	-	-	-	-	-	-
1548	4	148904001	148905801	1800	loss	-	-	-	-	-	-	-	-	-	-	-	-
1549	4	151840201	151841801	1600	gain	-	-	-	-	-	-	-	-	-	-	-	-
1550	4	152760601	152763001	2400	loss	-	-	-	-	-	-	-	-	-	-	-	-
1551	4	153320401	153322601	2200	loss	-	-	-	-	-	-	-	-	-	-	-	-
1552	4	153552601	153554801	2200	loss	-	-	-	-	-	-	-	-	-	-	-	-
1553	4	153675601	153678001	2400	loss	-	-	-	-	-	-	-	-	-	-	-	-
1554	4	155283801	155291201	7400	loss	-	-	-	-	-	-	-	-	-	-	-	-
1555	4	155295401	155303001	7600	loss	-	-	-	-	-	-	-	-	-	-	-	-
1556	4	155308401	155311201	2800	loss	-	-	-	-	-	-	-	-	-	-	-	-
1557	4	155477801	155480201	2400	gain	-	-	-	-	-	-	-	-	-	-	-	-
1558	5	8380801	8383401	2600	loss	-	-	-	-	-	-	-	-	-	-	-	-
1559	5	8710401	8712601	2200	loss	-	-	-	-	-	-	25	5	8598466	10757049	2158583	loss
1560	5	8788401	8790801	2400	loss	-	-	-	-	-	-	25	5	8598466	10757049	2158583	loss
1561	5	8874201	8876601	2400	loss	-	-	-	-	-	-	25	5	8598466	10757049	2158583	loss
1562	5	9048201	9050801	2600	loss	-	-	-	-	-	-	25	5	8598466	10757049	2158583	loss
1563	5	9079801	9082401	2600	loss	-	-	-	-	-	-	25	5	8598466	10757049	2158583	loss
1564	5	9303201	9305601	2400	loss	-	-	-	-	-	-	25	5	8598466	10757049	2158583	loss
1565	5	9340201	9342201	2000	loss	-	-	-	-	-	-	25	5	8598466	10757049	2158583	loss
1566	5	9400801	9402801	2000	loss	-	-	-	-	-	-	25	5	8598466	10757049	2158583	loss
1567	5	9407001	9409401	2400	loss	-	-	-	-	-	-	25	5	8598466	10757049	2158583	loss
1568	5	9412201	9414601	2400	loss	-	-	-	-	-	-	25	5	8598466	10757049	2158583	loss
1569	5	9426001	9428601	2600	loss	-	-	-	-	-	-	25	5	8598466	10757049	2158583	loss
1570	5	9430401	9433401	3000	loss	-	-	-	-	-	-	25	5	8598466	10757049	2158583	loss
1571	5	9961001	9962601	1600	loss	-	-	-	-	-	-	25	5	8598466	10757049	2158583	loss
1572	5	10058401	10060401	2000	loss	-	-	-	-	-	-	25	5	8598466	10757049	2158583	loss
1573	5	10065401	10068801	3400	loss	-	-	-	-	-	-	25	5	8598466	10757049	2158583	loss
1574	5	10069001	10072601	3600	loss	-	-	-	-	-	-	25	5	8598466	10757049	2158583	loss
1575	5	10076401	10079001	2600	loss	-	-	-	-	-	-	25	5	8598466	10757049	2158583	loss
1576	5	10092601	10095001	2400	loss	-	-	-	-	-	-	25	5	8598466	10757049	2158583	loss
1577	5	10113001	10115001	2000	gain	-	-	-	-	-	-	25	5	8598466	10757049	2158583	loss
1578	5	10133201	10134801	1600	gain	-	-	-	-	-	-	25	5	8598466	10757049	2158583	loss
1579	5	10142801	10145801	3000	gain	-	-	-	-	-	-	25	5	8598466	10757049	2158583	loss
1580	5	10157201	10160001	2800	gain	-	-	-	-	-	-	25	5	8598466	10757049	2158583	loss
1581	5	10208801	10212401	3600	loss	-	-	-	-	-	-	25	5	8598466	10757049	2158583	loss
1582	5	10386201	10387601	1400	gain	-	-	-	-	-	-	25	5	8598466	10757049	2158583	loss
1583	5	10485201	10487201	2000	loss	-	-	-	-	-	-	25	5	8598466	10757049	2158583	loss
1584	5	10583801	10586401	2600	loss	37	5	10562306	10611660	49355	loss	25	5	8598466	10757049	2158583	loss
1585	5	10610401	10614201	3800	loss	37	5	10562306	10611660	49355	loss	25	5	8598466	10757049	2158583	loss
1586	5	10620401	10627401	7000	loss	-	-	-	-	-	-	25	5	8598466	10757049	2158583	loss
1587	5	10627601	10630601	3000	loss	-	-	-	-	-	-	25	5	8598466	10757049	2158583	loss
1588	5	10634601	10636801	2200	loss	-	-	-	-	-	-	25	5	8598466	10757049	2158583	loss
1589	5	10699801	10708001	8200	loss	-	-	-	-	-	-	25	5	8598466	10757049	2158583	loss
1590	5	10727601	10732401	4800	loss	-	-	-	-	-	-	25	5	8598466	10757049	2158583	loss
1591	5	11138801	11145201	6400	gain	-	-	-	-	-	-	26	5	10872011	11817489	945478	gain
1592	5	11288601	11293401	4800	gain	-	-	-	-	-	-	26	5	10872011	11817489	945478	gain
1593	5	11300201	11302401	2200	gain	-	-	-	-	-	-	26	5	10872011	11817489	945478	gain
1594	5	11312201	11314001	1800	gain	-	-	-	-	-	-	26	5	10872011	11817489	945478	gain
1595	5	11314401	11316201	1800	gain	-	-	-	-	-	-	26	5	10872011	11817489	945478	gain
1596	5	11319601	11324401	4800	gain	-	-	-	-	-	-	26	5	10872011	11817489	945478	gain
1597	5	11335601	11338201	2600	gain	-	-	-	-	-	-	26	5	10872011	11817489	945478	gain
1598	5	11377001	11384201	7200	gain	-	-	-	-	-	-	26	5	10872011	11817489	945478	gain
1599	5	11385401	11387201	1800	gain	-	-	-	-	-	-	26	5	10872011	11817489	945478	gain
1600	5	11749001	11752201	3200	gain	-	-	-	-	-	-	26	5	10872011	11817489	945478	gain
1601	5	11805401	11810401	5000	gain	-	-	-	-	-	-	26	5	10872011	11817489	945478	gain
1602	5	11814201	11816601	2400	gain	-	-	-	-	-	-	26	5	10872011	11817489	945478	gain
1603	5	12065201	12067201	2000	loss	-	-	-	-	-	-	-	-	-	-	-	-
1604	5	12069801	12073201	3400	loss	-	-	-	-	-	-	-	-	-	-	-	-
1605	5	12164001	12165601	1600	loss	-	-	-	-	-	-	-	-	-	-	-	-
1606	5	12168601	12170401	1800	loss	-	-	-	-	-	-	-	-	-	-	-	-
1607	5	12249001	12250601	1600	gain	-	-	-	-	-	-	-	-	-	-	-	-
1608	5	12268801	12272001	3200	gain	-	-	-	-	-	-	-	-	-	-	-	-
1609	5	12473001	12475401	2400	gain	-	-	-	-	-	-	-	-	-	-	-	-
1610	5	12478001	12480201	2200	gain	-	-	-	-	-	-	-	-	-	-	-	-
1611	5	12493401	12495201	1800	gain	-	-	-	-	-	-	-	-	-	-	-	-
1612	5	12845401	12847401	2000	gain	-	-	-	-	-	-	-	-	-	-	-	-
1613	5	13160201	13161801	1600	gain	-	-	-	-	-	-	-	-	-	-	-	-
1614	5	13164001	13166801	2800	gain	-	-	-	-	-	-	-	-	-	-	-	-
1615	5	14916001	14919401	3400	gain	-	-	-	-	-	-	-	-	-	-	-	-
1616	5	14926001	14928601	2600	gain	-	-	-	-	-	-	-	-	-	-	-	-
1617	5	14943401	14950001	6600	gain	-	-	-	-	-	-	-	-	-	-	-	-
1618	5	14950401	14964601	14200	gain	-	-	-	-	-	-	-	-	-	-	-	-
1619	5	14971001	15001801	30800	gain	-	-	-	-	-	-	-	-	-	-	-	-
1620	5	15002201	15013001	10800	gain	-	-	-	-	-	-	-	-	-	-	-	-
1621	5	15016001	15027601	11600	gain	-	-	-	-	-	-	-	-	-	-	-	-
1622	5	15029601	15036801	7200	gain	-	-	-	-	-	-	-	-	-	-	-	-
1623	5	15037001	15046601	9600	gain	-	-	-	-	-	-	-	-	-	-	-	-
1624	5	15051201	15057001	5800	gain	-	-	-	-	-	-	-	-	-	-	-	-
1625	5	15114801	15118401	3600	gain	-	-	-	-	-	-	-	-	-	-	-	-
1626	5	15120401	15128601	8200	gain	-	-	-	-	-	-	-	-	-	-	-	-
1627	5	15133601	15142401	8800	gain	-	-	-	-	-	-	-	-	-	-	-	-
1628	5	15146601	15153001	6400	gain	-	-	-	-	-	-	-	-	-	-	-	-
1629	5	15184001	15189201	5200	gain	-	-	-	-	-	-	-	-	-	-	-	-
1630	5	15193601	15202601	9000	gain	-	-	-	-	-	-	-	-	-	-	-	-
1631	5	15204801	15209201	4400	gain	-	-	-	-	-	-	-	-	-	-	-	-
1632	5	24738201	24742201	4000	loss	-	-	-	-	-	-	-	-	-	-	-	-
1633	5	25319201	25325801	6600	loss	-	-	-	-	-	-	-	-	-	-	-	-
1634	5	26323601	26325601	2000	loss	-	-	-	-	-	-	-	-	-	-	-	-
1635	5	27691201	27692801	1600	gain	-	-	-	-	-	-	-	-	-	-	-	-
1636	5	28165001	28167001	2000	gain	-	-	-	-	-	-	-	-	-	-	-	-
1637	5	30103401	30105601	2200	loss	-	-	-	-	-	-	-	-	-	-	-	-
1638	5	30532001	30534601	2600	loss	-	-	-	-	-	-	-	-	-	-	-	-
1639	5	33073401	33076401	3000	loss	-	-	-	-	-	-	-	-	-	-	-	-
1640	5	36511601	36514401	2800	loss	-	-	-	-	-	-	-	-	-	-	-	-
1641	5	36581001	36583401	2400	loss	-	-	-	-	-	-	-	-	-	-	-	-
1642	5	37170201	37175601	5400	loss	-	-	-	-	-	-	-	-	-	-	-	-
1643	5	37464001	37466201	2200	loss	-	-	-	-	-	-	-	-	-	-	-	-
1644	5	43486601	43488801	2200	loss	-	-	-	-	-	-	-	-	-	-	-	-
1645	5	52344401	52347001	2600	gain	-	-	-	-	-	-	-	-	-	-	-	-
-	-	-	-	-	-	38	5	54034662	54046325	11664	gain	-	-	-	-	-	-
1646	5	54864801	54867401	2600	gain	-	-	-	-	-	-	-	-	-	-	-	-
1647	5	54927601	54929201	1600	gain	-	-	-	-	-	-	-	-	-	-	-	-
1648	5	55120401	55123601	3200	gain	-	-	-	-	-	-	-	-	-	-	-	-
1649	5	58711401	58715601	4200	loss	-	-	-	-	-	-	-	-	-	-	-	-
1650	5	64731801	64735801	4000	loss	-	-	-	-	-	-	-	-	-	-	-	-
1651	5	64816601	64820601	4000	loss	-	-	-	-	-	-	-	-	-	-	-	-
1652	5	64933201	64935201	2000	gain	-	-	-	-	-	-	-	-	-	-	-	-
1653	5	66134201	66136601	2400	loss	-	-	-	-	-	-	-	-	-	-	-	-
1654	5	66242001	66244201	2200	loss	-	-	-	-	-	-	-	-	-	-	-	-
1655	5	66370401	66372601	2200	loss	-	-	-	-	-	-	-	-	-	-	-	-
1656	5	66383601	66386401	2800	loss	-	-	-	-	-	-	-	-	-	-	-	-
1657	5	66882801	66892201	9400	loss	-	-	-	-	-	-	-	-	-	-	-	-
1658	5	67839401	67840801	1400	loss	-	-	-	-	-	-	-	-	-	-	-	-
1659	5	68006201	68008801	2600	loss	-	-	-	-	-	-	-	-	-	-	-	-
1660	5	75138801	75140201	1400	loss	-	-	-	-	-	-	-	-	-	-	-	-
1661	5	77991601	77994401	2800	loss	-	-	-	-	-	-	-	-	-	-	-	-
1662	5	82056401	82061801	5400	loss	-	-	-	-	-	-	-	-	-	-	-	-
1663	5	82440001	82442801	2800	gain	-	-	-	-	-	-	-	-	-	-	-	-
1664	5	82566201	82568401	2200	gain	-	-	-	-	-	-	-	-	-	-	-	-
1665	5	82681801	82686801	5000	gain	-	-	-	-	-	-	-	-	-	-	-	-
1666	5	82932201	82933801	1600	gain	-	-	-	-	-	-	-	-	-	-	-	-
1667	5	82958801	82960801	2000	loss	-	-	-	-	-	-	-	-	-	-	-	-
1668	5	83167601	83169801	2200	gain	-	-	-	-	-	-	-	-	-	-	-	-
1669	5	83817201	83819401	2200	loss	-	-	-	-	-	-	-	-	-	-	-	-
1670	5	84014401	84017001	2600	loss	-	-	-	-	-	-	-	-	-	-	-	-
1671	5	84019601	84021201	1600	loss	-	-	-	-	-	-	-	-	-	-	-	-
1672	5	86618601	86621401	2800	gain	-	-	-	-	-	-	-	-	-	-	-	-
1673	5	88461801	88464201	2400	gain	-	-	-	-	-	-	-	-	-	-	-	-
1674	5	88468801	88475401	6600	gain	-	-	-	-	-	-	-	-	-	-	-	-
1675	5	88479001	88481801	2800	gain	-	-	-	-	-	-	-	-	-	-	-	-
1676	5	88490001	88491801	1800	gain	-	-	-	-	-	-	-	-	-	-	-	-
1677	5	88582001	88584401	2400	gain	39	5	88583061	88583112	52	gain	-	-	-	-	-	-
1678	5	88590601	88592201	1600	gain	-	-	-	-	-	-	-	-	-	-	-	-
1679	5	88645801	88666201	20400	gain	-	-	-	-	-	-	-	-	-	-	-	-
1680	5	88707001	88709001	2000	gain	-	-	-	-	-	-	-	-	-	-	-	-
1681	5	88848201	88850201	2000	gain	-	-	-	-	-	-	-	-	-	-	-	-
1682	5	88850401	88855601	5200	gain	-	-	-	-	-	-	-	-	-	-	-	-
1683	5	88870601	88875201	4600	gain	-	-	-	-	-	-	-	-	-	-	-	-
1684	5	89407401	89408801	1400	gain	-	-	-	-	-	-	-	-	-	-	-	-
1685	5	89444801	89447201	2400	gain	-	-	-	-	-	-	-	-	-	-	-	-
1686	5	89614801	89617801	3000	gain	-	-	-	-	-	-	-	-	-	-	-	-
1687	5	89632001	89633801	1800	gain	-	-	-	-	-	-	-	-	-	-	-	-
1688	5	89679201	89681201	2000	gain	-	-	-	-	-	-	-	-	-	-	-	-
1689	5	89689801	89692001	2200	gain	-	-	-	-	-	-	-	-	-	-	-	-
1690	5	89772001	89773601	1600	gain	-	-	-	-	-	-	-	-	-	-	-	-
1691	5	89874601	89876401	1800	gain	-	-	-	-	-	-	-	-	-	-	-	-
1692	5	89973801	89975801	2000	gain	-	-	-	-	-	-	-	-	-	-	-	-
1693	5	89978601	89981001	2400	gain	-	-	-	-	-	-	-	-	-	-	-	-
1694	5	90240001	90242601	2600	gain	-	-	-	-	-	-	-	-	-	-	-	-
1695	5	90467201	90469801	2600	gain	-	-	-	-	-	-	-	-	-	-	-	-
1696	5	90805801	90807801	2000	gain	-	-	-	-	-	-	-	-	-	-	-	-
1697	5	91026201	91028401	2200	gain	-	-	-	-	-	-	-	-	-	-	-	-
1698	5	91103201	91105001	1800	gain	-	-	-	-	-	-	-	-	-	-	-	-
1699	5	93889801	93892601	2800	loss	-	-	-	-	-	-	27	5	93891321	95954760	2063439	loss
1700	5	93911801	93923401	11600	loss	-	-	-	-	-	-	27	5	93891321	95954760	2063439	loss
1701	5	93939201	93942801	3600	loss	-	-	-	-	-	-	27	5	93891321	95954760	2063439	loss
1702	5	93945801	93959401	13600	loss	-	-	-	-	-	-	27	5	93891321	95954760	2063439	loss
1703	5	93961201	93975401	14200	loss	-	-	-	-	-	-	27	5	93891321	95954760	2063439	loss
1704	5	94010001	94025801	15800	loss	-	-	-	-	-	-	27	5	93891321	95954760	2063439	loss
1705	5	94038001	94049801	11800	loss	-	-	-	-	-	-	27	5	93891321	95954760	2063439	loss
1706	5	94052401	94055001	2600	loss	-	-	-	-	-	-	27	5	93891321	95954760	2063439	loss
1707	5	94063201	94068201	5000	loss	-	-	-	-	-	-	27	5	93891321	95954760	2063439	loss
1708	5	94241001	94243801	2800	loss	-	-	-	-	-	-	27	5	93891321	95954760	2063439	loss
1709	5	94246201	94248401	2200	loss	-	-	-	-	-	-	27	5	93891321	95954760	2063439	loss
1710	5	94284001	94302401	18400	loss	-	-	-	-	-	-	27	5	93891321	95954760	2063439	loss
1711	5	94303201	94308201	5000	loss	-	-	-	-	-	-	27	5	93891321	95954760	2063439	loss
1712	5	94324001	94328801	4800	loss	-	-	-	-	-	-	27	5	93891321	95954760	2063439	loss
1713	5	94335201	94342801	7600	loss	-	-	-	-	-	-	27	5	93891321	95954760	2063439	loss
1714	5	94348201	94358801	10600	loss	-	-	-	-	-	-	27	5	93891321	95954760	2063439	loss
1715	5	94361001	94365401	4400	loss	-	-	-	-	-	-	27	5	93891321	95954760	2063439	loss
1716	5	94376801	94380201	3400	loss	-	-	-	-	-	-	27	5	93891321	95954760	2063439	loss
1717	5	94382801	94395201	12400	loss	-	-	-	-	-	-	27	5	93891321	95954760	2063439	loss
1718	5	94413601	94423601	10000	loss	-	-	-	-	-	-	27	5	93891321	95954760	2063439	loss
1719	5	94665601	94681601	16000	loss	-	-	-	-	-	-	27	5	93891321	95954760	2063439	loss
1720	5	94685001	94689801	4800	loss	-	-	-	-	-	-	27	5	93891321	95954760	2063439	loss
1721	5	94698001	94700801	2800	loss	-	-	-	-	-	-	27	5	93891321	95954760	2063439	loss
1722	5	94713001	94716201	3200	loss	-	-	-	-	-	-	27	5	93891321	95954760	2063439	loss
1723	5	94732401	94738201	5800	loss	-	-	-	-	-	-	27	5	93891321	95954760	2063439	loss
1724	5	94755201	94758401	3200	loss	-	-	-	-	-	-	27	5	93891321	95954760	2063439	loss
1725	5	94763401	94766801	3400	loss	-	-	-	-	-	-	27	5	93891321	95954760	2063439	loss
1726	5	94791001	94795601	4600	loss	-	-	-	-	-	-	27	5	93891321	95954760	2063439	loss
1727	5	94899401	94903001	3600	loss	-	-	-	-	-	-	27	5	93891321	95954760	2063439	loss
1728	5	94905601	94908401	2800	loss	-	-	-	-	-	-	27	5	93891321	95954760	2063439	loss
1729	5	94965801	94968601	2800	loss	-	-	-	-	-	-	27	5	93891321	95954760	2063439	loss
1730	5	94970601	95000801	30200	loss	-	-	-	-	-	-	27	5	93891321	95954760	2063439	loss
1731	5	95003001	95027201	24200	loss	-	-	-	-	-	-	27	5	93891321	95954760	2063439	loss
1732	5	95028401	95147801	119400	loss	-	-	-	-	-	-	27	5	93891321	95954760	2063439	loss
1733	5	95148801	95193001	44200	loss	-	-	-	-	-	-	27	5	93891321	95954760	2063439	loss
1734	5	95194601	95228201	33600	loss	-	-	-	-	-	-	27	5	93891321	95954760	2063439	loss
1735	5	95233201	95250801	17600	loss	-	-	-	-	-	-	27	5	93891321	95954760	2063439	loss
1736	5	95251201	95263401	12200	loss	-	-	-	-	-	-	27	5	93891321	95954760	2063439	loss
1737	5	95265601	95276801	11200	loss	-	-	-	-	-	-	27	5	93891321	95954760	2063439	loss
1738	5	95280601	95284201	3600	loss	-	-	-	-	-	-	27	5	93891321	95954760	2063439	loss
1739	5	95286801	95290401	3600	loss	-	-	-	-	-	-	27	5	93891321	95954760	2063439	loss
1740	5	95290801	95299801	9000	loss	-	-	-	-	-	-	27	5	93891321	95954760	2063439	loss
1741	5	95302201	95339001	36800	loss	-	-	-	-	-	-	27	5	93891321	95954760	2063439	loss
1742	5	95342001	95522201	180200	loss	-	-	-	-	-	-	27	5	93891321	95954760	2063439	loss
1743	5	95524201	95573201	49000	loss	-	-	-	-	-	-	27	5	93891321	95954760	2063439	loss
1744	5	95574201	95586801	12600	loss	-	-	-	-	-	-	27	5	93891321	95954760	2063439	loss
1745	5	95588401	95600601	12200	loss	-	-	-	-	-	-	27	5	93891321	95954760	2063439	loss
1746	5	95603401	95614401	11000	loss	-	-	-	-	-	-	27	5	93891321	95954760	2063439	loss
1747	5	95614801	95617601	2800	loss	-	-	-	-	-	-	27	5	93891321	95954760	2063439	loss
1748	5	95620201	95656401	36200	loss	-	-	-	-	-	-	27	5	93891321	95954760	2063439	loss
1749	5	95660801	95667801	7000	loss	-	-	-	-	-	-	27	5	93891321	95954760	2063439	loss
1750	5	95668601	95683401	14800	loss	-	-	-	-	-	-	27	5	93891321	95954760	2063439	loss
1751	5	95686201	95689401	3200	loss	-	-	-	-	-	-	27	5	93891321	95954760	2063439	loss
1752	5	95693401	95710801	17400	loss	-	-	-	-	-	-	27	5	93891321	95954760	2063439	loss
1753	5	95712801	95750201	37400	loss	-	-	-	-	-	-	27	5	93891321	95954760	2063439	loss
1754	5	95750401	95753601	3200	loss	-	-	-	-	-	-	27	5	93891321	95954760	2063439	loss
1755	5	95755801	95807001	51200	loss	40	5	95772662	95914255	141594	loss	27	5	93891321	95954760	2063439	loss
1756	5	95807401	95840001	32600	loss	40	5	95772662	95914255	141594	loss	27	5	93891321	95954760	2063439	loss
1757	5	95842601	95889001	46400	loss	40	5	95772662	95914255	141594	loss	27	5	93891321	95954760	2063439	loss
1758	5	95898001	95905801	7800	loss	40	5	95772662	95914255	141594	loss	27	5	93891321	95954760	2063439	loss
1759	5	95907801	95923801	16000	loss	40	5	95772662	95914255	141594	loss	27	5	93891321	95954760	2063439	loss
1760	5	95929001	95973601	44600	loss	-	-	-	-	-	-	27	5	93891321	95954760	2063439	loss
1761	5	95989801	95995601	5800	loss	-	-	-	-	-	-	-	-	-	-	-	-
1762	5	96001001	96005001	4000	loss	-	-	-	-	-	-	-	-	-	-	-	-
1763	5	96016201	96029801	13600	loss	-	-	-	-	-	-	-	-	-	-	-	-
1764	5	96042001	96047601	5600	loss	-	-	-	-	-	-	-	-	-	-	-	-
1765	5	96054601	96060401	5800	loss	-	-	-	-	-	-	-	-	-	-	-	-
1766	5	96065401	96068601	3200	loss	-	-	-	-	-	-	-	-	-	-	-	-
1767	5	96079401	96086601	7200	loss	-	-	-	-	-	-	-	-	-	-	-	-
1768	5	96221201	96223601	2400	loss	-	-	-	-	-	-	-	-	-	-	-	-
1769	5	96229201	96234401	5200	loss	-	-	-	-	-	-	-	-	-	-	-	-
1770	5	98030401	98032401	2000	loss	-	-	-	-	-	-	-	-	-	-	-	-
1771	5	98075001	98077201	2200	gain	-	-	-	-	-	-	-	-	-	-	-	-
1772	5	98220801	98222201	1400	loss	-	-	-	-	-	-	-	-	-	-	-	-
1773	5	98349801	98351201	1400	loss	-	-	-	-	-	-	-	-	-	-	-	-
1774	5	99900401	99902401	2000	loss	-	-	-	-	-	-	-	-	-	-	-	-
1775	5	100606601	100608601	2000	gain	-	-	-	-	-	-	-	-	-	-	-	-
1776	5	100641401	100643201	1800	loss	-	-	-	-	-	-	-	-	-	-	-	-
1777	5	100728601	100730001	1400	gain	-	-	-	-	-	-	-	-	-	-	-	-
1778	5	101738401	101741801	3400	gain	-	-	-	-	-	-	-	-	-	-	-	-
1779	5	101891001	101893601	2600	gain	-	-	-	-	-	-	-	-	-	-	-	-
1780	5	103751601	103753201	1600	gain	-	-	-	-	-	-	-	-	-	-	-	-
1781	5	104384801	104386401	1600	loss	-	-	-	-	-	-	-	-	-	-	-	-
1782	5	104647401	104649801	2400	gain	-	-	-	-	-	-	-	-	-	-	-	-
1783	5	104683001	104686201	3200	gain	-	-	-	-	-	-	-	-	-	-	-	-
1784	5	104704801	104708401	3600	gain	-	-	-	-	-	-	-	-	-	-	-	-
1785	5	104713401	104715201	1800	gain	-	-	-	-	-	-	-	-	-	-	-	-
1786	5	104847201	104849801	2600	gain	-	-	-	-	-	-	-	-	-	-	-	-
1787	5	104905201	104907001	1800	gain	-	-	-	-	-	-	-	-	-	-	-	-
1788	5	104925001	104927601	2600	gain	-	-	-	-	-	-	-	-	-	-	-	-
1789	5	104953601	104955201	1600	gain	-	-	-	-	-	-	-	-	-	-	-	-
1790	5	105006601	105010201	3600	gain	-	-	-	-	-	-	28	5	104993270	105357266	363996	gain
1791	5	105015801	105019201	3400	gain	-	-	-	-	-	-	28	5	104993270	105357266	363996	gain
1792	5	105023801	105035401	11600	gain	-	-	-	-	-	-	28	5	104993270	105357266	363996	gain
1793	5	105037001	105039801	2800	gain	-	-	-	-	-	-	28	5	104993270	105357266	363996	gain
1794	5	105044001	105057401	13400	gain	-	-	-	-	-	-	28	5	104993270	105357266	363996	gain
1795	5	105058001	105068001	10000	gain	-	-	-	-	-	-	28	5	104993270	105357266	363996	gain
1796	5	105069801	105093001	23200	gain	41	5	105072998	105359320	286323	gain	28	5	104993270	105357266	363996	gain
1797	5	105097601	105122801	25200	gain	41	5	105072998	105359320	286323	gain	28	5	104993270	105357266	363996	gain
1798	5	105125201	105128601	3400	gain	41	5	105072998	105359320	286323	gain	28	5	104993270	105357266	363996	gain
1799	5	105131401	105209201	77800	gain	41	5	105072998	105359320	286323	gain	28	5	104993270	105357266	363996	gain
1800	5	105213201	105220201	7000	gain	41	5	105072998	105359320	286323	gain	28	5	104993270	105357266	363996	gain
1801	5	105236801	105244001	7200	gain	41	5	105072998	105359320	286323	gain	28	5	104993270	105357266	363996	gain
1802	5	105261001	105262601	1600	gain	41	5	105072998	105359320	286323	gain	28	5	104993270	105357266	363996	gain
1803	5	105265001	105268801	3800	gain	41	5	105072998	105359320	286323	gain	28	5	104993270	105357266	363996	gain
1804	5	105271401	105274801	3400	gain	41	5	105072998	105359320	286323	gain	28	5	104993270	105357266	363996	gain
1805	5	105283001	105288401	5400	gain	41	5	105072998	105359320	286323	gain	28	5	104993270	105357266	363996	gain
1806	5	105289801	105316801	27000	gain	41	5	105072998	105359320	286323	gain	28	5	104993270	105357266	363996	gain
1807	5	105322801	105339001	16200	gain	41	5	105072998	105359320	286323	gain	28	5	104993270	105357266	363996	gain
1808	5	105341601	105352801	11200	gain	41	5	105072998	105359320	286323	gain	28	5	104993270	105357266	363996	gain
1809	5	105357201	105359401	2200	gain	41	5	105072998	105359320	286323	gain	28	5	104993270	105357266	363996	gain
1810	5	105637001	105639601	2600	gain	-	-	-	-	-	-	-	-	-	-	-	-
1811	5	105787801	105789801	2000	gain	-	-	-	-	-	-	-	-	-	-	-	-
1812	5	106086801	106088801	2000	gain	-	-	-	-	-	-	-	-	-	-	-	-
1813	5	106094201	106096401	2200	gain	-	-	-	-	-	-	-	-	-	-	-	-
1814	5	107727001	107728601	1600	gain	-	-	-	-	-	-	-	-	-	-	-	-
1815	5	107809601	107811201	1600	gain	-	-	-	-	-	-	-	-	-	-	-	-
1816	5	108100001	108103601	3600	gain	-	-	-	-	-	-	-	-	-	-	-	-
1817	5	108355201	108358601	3400	loss	-	-	-	-	-	-	-	-	-	-	-	-
1818	5	108818401	108820201	1800	gain	-	-	-	-	-	-	-	-	-	-	-	-
1819	5	108838201	108841001	2800	gain	-	-	-	-	-	-	-	-	-	-	-	-
1820	5	109022801	109024401	1600	gain	-	-	-	-	-	-	-	-	-	-	-	-
1821	5	109143401	109145201	1800	loss	-	-	-	-	-	-	-	-	-	-	-	-
1822	5	109253601	109255801	2200	loss	-	-	-	-	-	-	-	-	-	-	-	-
1823	5	109267001	109269401	2400	gain	-	-	-	-	-	-	-	-	-	-	-	-
1824	5	109281801	109283601	1800	gain	-	-	-	-	-	-	-	-	-	-	-	-
1825	5	109366201	109370601	4400	gain	-	-	-	-	-	-	-	-	-	-	-	-
1826	5	109679001	109709601	30600	loss	-	-	-	-	-	-	29	5	109680690	109707195	26505	loss
1827	5	109801401	109803001	1600	loss	-	-	-	-	-	-	-	-	-	-	-	-
1828	5	110031201	110034401	3200	loss	-	-	-	-	-	-	-	-	-	-	-	-
1829	5	110047401	110048801	1400	loss	-	-	-	-	-	-	-	-	-	-	-	-
1830	5	110053401	110059201	5800	loss	-	-	-	-	-	-	-	-	-	-	-	-
1831	5	110062801	110064601	1800	loss	-	-	-	-	-	-	-	-	-	-	-	-
1832	5	110153401	110155401	2000	loss	-	-	-	-	-	-	-	-	-	-	-	-
1833	5	110157601	110159601	2000	loss	-	-	-	-	-	-	-	-	-	-	-	-
1834	5	110318201	110328601	10400	gain	-	-	-	-	-	-	-	-	-	-	-	-
1835	5	110338001	110342201	4200	loss	-	-	-	-	-	-	-	-	-	-	-	-
1836	5	110628001	110629601	1600	gain	-	-	-	-	-	-	-	-	-	-	-	-
-	-	-	-	-	-	42	5	113687145	113687269	125	gain	-	-	-	-	-	-
-	-	-	-	-	-	43	5	118388158	118388803	646	gain	-	-	-	-	-	-
1837	5	118902601	118905201	2600	loss	-	-	-	-	-	-	-	-	-	-	-	-
1838	5	122644401	122648601	4200	loss	-	-	-	-	-	-	-	-	-	-	-	-
1839	5	123658401	123660401	2000	loss	-	-	-	-	-	-	-	-	-	-	-	-
-	-	-	-	-	-	44	5	124367246	124378643	11398	gain	-	-	-	-	-	-
1840	5	124534801	124537601	2800	loss	-	-	-	-	-	-	-	-	-	-	-	-
1841	5	125978201	125980001	1800	loss	-	-	-	-	-	-	-	-	-	-	-	-
1842	5	125985801	125988201	2400	loss	-	-	-	-	-	-	-	-	-	-	-	-
1843	5	126194801	126198201	3400	loss	-	-	-	-	-	-	-	-	-	-	-	-
1844	5	126201401	126204601	3200	loss	-	-	-	-	-	-	-	-	-	-	-	-
1845	5	126341601	126344601	3000	loss	-	-	-	-	-	-	-	-	-	-	-	-
1846	5	126527201	126536001	8800	loss	-	-	-	-	-	-	-	-	-	-	-	-
1847	5	126574201	126577401	3200	gain	-	-	-	-	-	-	-	-	-	-	-	-
1848	5	126767201	126769201	2000	gain	-	-	-	-	-	-	-	-	-	-	-	-
1849	5	126780201	126782601	2400	loss	-	-	-	-	-	-	-	-	-	-	-	-
1850	5	126790601	126792201	1600	loss	-	-	-	-	-	-	-	-	-	-	-	-
1851	5	127076001	127077601	1600	gain	-	-	-	-	-	-	-	-	-	-	-	-
1852	5	127690201	127692801	2600	loss	-	-	-	-	-	-	-	-	-	-	-	-
1853	5	127789201	127791201	2000	gain	-	-	-	-	-	-	-	-	-	-	-	-
1854	5	127978801	127980601	1800	gain	-	-	-	-	-	-	-	-	-	-	-	-
1855	5	128165801	128167201	1400	loss	-	-	-	-	-	-	-	-	-	-	-	-
1856	5	128792201	128794001	1800	gain	-	-	-	-	-	-	-	-	-	-	-	-
1857	5	130076601	130079201	2600	loss	-	-	-	-	-	-	-	-	-	-	-	-
1858	5	131202201	131204401	2200	gain	-	-	-	-	-	-	-	-	-	-	-	-
1859	5	132086801	132089201	2400	loss	-	-	-	-	-	-	-	-	-	-	-	-
1860	5	132655601	132658401	2800	loss	-	-	-	-	-	-	-	-	-	-	-	-
1861	5	132788801	132794201	5400	gain	-	-	-	-	-	-	-	-	-	-	-	-
1862	5	136099001	136101001	2000	loss	-	-	-	-	-	-	-	-	-	-	-	-
1863	5	137075201	137076601	1400	gain	-	-	-	-	-	-	-	-	-	-	-	-
1864	5	137308001	137311801	3800	gain	-	-	-	-	-	-	-	-	-	-	-	-
1865	5	137341801	137343801	2000	gain	-	-	-	-	-	-	-	-	-	-	-	-
1866	5	144537201	144540401	3200	loss	-	-	-	-	-	-	-	-	-	-	-	-
1867	5	148416001	148418001	2000	gain	-	-	-	-	-	-	-	-	-	-	-	-
1868	6	7671201	7675601	4400	loss	-	-	-	-	-	-	-	-	-	-	-	-
1869	6	9248001	9251801	3800	loss	-	-	-	-	-	-	-	-	-	-	-	-
1870	6	10348201	10352601	4400	loss	-	-	-	-	-	-	-	-	-	-	-	-
1871	6	12097801	12101001	3200	loss	-	-	-	-	-	-	-	-	-	-	-	-
1872	6	12102201	12105201	3000	loss	-	-	-	-	-	-	-	-	-	-	-	-
1873	6	12112201	12114001	1800	loss	-	-	-	-	-	-	-	-	-	-	-	-
1874	6	12233201	12236001	2800	loss	-	-	-	-	-	-	-	-	-	-	-	-
1875	6	12472201	12473801	1600	loss	-	-	-	-	-	-	-	-	-	-	-	-
1876	6	12818001	12820801	2800	loss	-	-	-	-	-	-	-	-	-	-	-	-
1877	6	12824201	12826401	2200	loss	-	-	-	-	-	-	-	-	-	-	-	-
1878	6	12898801	12901401	2600	loss	-	-	-	-	-	-	-	-	-	-	-	-
1879	6	13001201	13002801	1600	gain	-	-	-	-	-	-	-	-	-	-	-	-
1880	6	13086601	13091601	5000	gain	-	-	-	-	-	-	-	-	-	-	-	-
1881	6	13122801	13125401	2600	gain	-	-	-	-	-	-	-	-	-	-	-	-
1882	6	13229201	13231001	1800	gain	-	-	-	-	-	-	-	-	-	-	-	-
1883	6	13317801	13320001	2200	gain	-	-	-	-	-	-	-	-	-	-	-	-
1884	6	13400401	13402601	2200	gain	-	-	-	-	-	-	-	-	-	-	-	-
1885	6	13410001	13411801	1800	gain	-	-	-	-	-	-	-	-	-	-	-	-
1886	6	13598001	13600801	2800	gain	-	-	-	-	-	-	-	-	-	-	-	-
1887	6	13692601	13695001	2400	gain	-	-	-	-	-	-	-	-	-	-	-	-
1888	6	13991801	13993201	1400	gain	-	-	-	-	-	-	-	-	-	-	-	-
1889	6	14105201	14107201	2000	gain	-	-	-	-	-	-	-	-	-	-	-	-
1890	6	14111201	14115201	4000	gain	-	-	-	-	-	-	-	-	-	-	-	-
1891	6	14120801	14123401	2600	gain	-	-	-	-	-	-	-	-	-	-	-	-
1892	6	14164201	14166401	2200	gain	-	-	-	-	-	-	-	-	-	-	-	-
1893	6	14211401	14217601	6200	gain	-	-	-	-	-	-	-	-	-	-	-	-
1894	6	14269401	14274401	5000	gain	-	-	-	-	-	-	-	-	-	-	-	-
1895	6	14289801	14294601	4800	gain	45	6	14292500	14402255	109756	gain	-	-	-	-	-	-
1896	6	14376001	14378001	2000	gain	45	6	14292500	14402255	109756	gain	-	-	-	-	-	-
1897	6	14396201	14410001	13800	gain	45	6	14292500	14402255	109756	gain	-	-	-	-	-	-
1898	6	14416801	14418401	1600	gain	-	-	-	-	-	-	-	-	-	-	-	-
1899	6	14442601	14446601	4000	gain	-	-	-	-	-	-	-	-	-	-	-	-
1900	6	14447801	14450401	2600	gain	-	-	-	-	-	-	-	-	-	-	-	-
1901	6	14460601	14462201	1600	gain	-	-	-	-	-	-	-	-	-	-	-	-
-	-	-	-	-	-	46	6	15022430	15034563	12134	gain	-	-	-	-	-	-
1902	6	15828201	15830801	2600	gain	-	-	-	-	-	-	-	-	-	-	-	-
1903	6	15889001	15891401	2400	gain	-	-	-	-	-	-	-	-	-	-	-	-
1904	6	17183201	17184801	1600	gain	-	-	-	-	-	-	-	-	-	-	-	-
1905	6	17715401	17717801	2400	loss	-	-	-	-	-	-	-	-	-	-	-	-
1906	6	18438801	18440801	2000	gain	-	-	-	-	-	-	-	-	-	-	-	-
1907	6	18576201	18579001	2800	gain	-	-	-	-	-	-	-	-	-	-	-	-
1908	6	18893601	18895601	2000	gain	-	-	-	-	-	-	-	-	-	-	-	-
1909	6	19596001	19600401	4400	loss	-	-	-	-	-	-	-	-	-	-	-	-
1910	6	22506801	22509401	2600	loss	-	-	-	-	-	-	-	-	-	-	-	-
1911	6	22583201	22585201	2000	loss	-	-	-	-	-	-	-	-	-	-	-	-
1912	6	22594401	22597201	2800	loss	-	-	-	-	-	-	-	-	-	-	-	-
1913	6	22700801	22729801	29000	loss	47	6	22707263	22721047	13785	loss	-	-	-	-	-	-
1914	6	22810801	22813001	2200	loss	-	-	-	-	-	-	-	-	-	-	-	-
1915	6	23107801	23115801	8000	gain	-	-	-	-	-	-	-	-	-	-	-	-
1916	6	23186801	23189001	2200	loss	-	-	-	-	-	-	-	-	-	-	-	-
1917	6	23303601	23305201	1600	gain	-	-	-	-	-	-	-	-	-	-	-	-
1918	6	23553601	23556001	2400	gain	-	-	-	-	-	-	-	-	-	-	-	-
-	-	-	-	-	-	48	6	24062940	24063639	700	gain	-	-	-	-	-	-
1919	6	24307001	24308801	1800	gain	-	-	-	-	-	-	-	-	-	-	-	-
1920	6	24378201	24380001	1800	gain	-	-	-	-	-	-	-	-	-	-	-	-
1921	6	29697601	29699201	1600	loss	-	-	-	-	-	-	-	-	-	-	-	-
1922	6	29923801	29930601	6800	loss	-	-	-	-	-	-	-	-	-	-	-	-
1923	6	30140201	30142601	2400	loss	-	-	-	-	-	-	-	-	-	-	-	-
1924	6	31855601	31857601	2000	gain	-	-	-	-	-	-	-	-	-	-	-	-
1925	6	32470601	32473001	2400	gain	-	-	-	-	-	-	-	-	-	-	-	-
1926	6	32558401	32560001	1600	loss	-	-	-	-	-	-	-	-	-	-	-	-
1927	6	32750601	32753001	2400	loss	-	-	-	-	-	-	-	-	-	-	-	-
1928	6	32779401	32784401	5000	loss	-	-	-	-	-	-	-	-	-	-	-	-
-	-	-	-	-	-	49	6	33119386	33123525	4140	gain	-	-	-	-	-	-
1929	6	33353201	33360401	7200	gain	-	-	-	-	-	-	-	-	-	-	-	-
1930	6	33551001	33552801	1800	gain	-	-	-	-	-	-	-	-	-	-	-	-
1931	6	33580201	33582601	2400	gain	-	-	-	-	-	-	-	-	-	-	-	-
1932	6	33698401	33699801	1400	gain	-	-	-	-	-	-	-	-	-	-	-	-
1933	6	33706001	33708201	2200	gain	-	-	-	-	-	-	-	-	-	-	-	-
1934	6	33959001	33960601	1600	gain	-	-	-	-	-	-	-	-	-	-	-	-
1935	6	34450801	34454001	3200	loss	-	-	-	-	-	-	-	-	-	-	-	-
1936	6	37176601	37178801	2200	loss	-	-	-	-	-	-	-	-	-	-	-	-
1937	6	43983401	43985401	2000	loss	-	-	-	-	-	-	-	-	-	-	-	-
1938	6	44055801	44058401	2600	loss	-	-	-	-	-	-	-	-	-	-	-	-
1939	6	44060001	44063401	3400	loss	-	-	-	-	-	-	-	-	-	-	-	-
1940	6	44369601	44371201	1600	loss	-	-	-	-	-	-	-	-	-	-	-	-
1941	6	44426401	44428201	1800	loss	-	-	-	-	-	-	-	-	-	-	-	-
1942	6	44549801	44551601	1800	loss	-	-	-	-	-	-	-	-	-	-	-	-
1943	6	44640801	44643201	2400	loss	-	-	-	-	-	-	-	-	-	-	-	-
1944	6	44646401	44648801	2400	loss	-	-	-	-	-	-	-	-	-	-	-	-
1945	6	44666001	44667401	1400	loss	-	-	-	-	-	-	-	-	-	-	-	-
1946	6	44679801	44682201	2400	loss	-	-	-	-	-	-	-	-	-	-	-	-
1947	6	45050001	45052201	2200	loss	-	-	-	-	-	-	-	-	-	-	-	-
1948	6	47601601	47606401	4800	loss	-	-	-	-	-	-	-	-	-	-	-	-
1949	6	47632601	47636201	3600	loss	-	-	-	-	-	-	-	-	-	-	-	-
1950	6	47687601	47692601	5000	loss	-	-	-	-	-	-	-	-	-	-	-	-
1951	6	47709201	47713401	4200	loss	-	-	-	-	-	-	-	-	-	-	-	-
1952	6	47721401	47727401	6000	loss	-	-	-	-	-	-	-	-	-	-	-	-
1953	6	50572601	50575801	3200	gain	-	-	-	-	-	-	-	-	-	-	-	-
1954	6	50720001	50725201	5200	gain	-	-	-	-	-	-	-	-	-	-	-	-
1955	6	52042601	52044401	1800	gain	-	-	-	-	-	-	-	-	-	-	-	-
1956	6	52459401	52460801	1400	loss	-	-	-	-	-	-	-	-	-	-	-	-
1957	6	58769201	58773801	4600	loss	-	-	-	-	-	-	-	-	-	-	-	-
1958	6	63515201	63516801	1600	loss	-	-	-	-	-	-	-	-	-	-	-	-
1959	6	63534801	63537201	2400	loss	-	-	-	-	-	-	-	-	-	-	-	-
1960	6	63546801	63548801	2000	loss	-	-	-	-	-	-	-	-	-	-	-	-
1961	6	63623601	63626201	2600	loss	-	-	-	-	-	-	-	-	-	-	-	-
1962	6	64885801	64887601	1800	loss	-	-	-	-	-	-	-	-	-	-	-	-
1963	6	66571801	66573401	1600	loss	-	-	-	-	-	-	-	-	-	-	-	-
1964	6	66595201	66596801	1600	loss	-	-	-	-	-	-	-	-	-	-	-	-
1965	6	66604401	66606601	2200	loss	-	-	-	-	-	-	-	-	-	-	-	-
1966	6	66613601	66618601	5000	gain	-	-	-	-	-	-	-	-	-	-	-	-
1967	6	66622601	66625001	2400	loss	-	-	-	-	-	-	-	-	-	-	-	-
1968	6	66653001	66654601	1600	loss	-	-	-	-	-	-	-	-	-	-	-	-
1969	6	66715601	66717401	1800	loss	-	-	-	-	-	-	-	-	-	-	-	-
1970	6	66763801	66769801	6000	loss	-	-	-	-	-	-	-	-	-	-	-	-
1971	6	66778601	66782601	4000	loss	-	-	-	-	-	-	-	-	-	-	-	-
1972	6	66825201	66828601	3400	loss	-	-	-	-	-	-	-	-	-	-	-	-
1973	6	67110001	67111601	1600	loss	-	-	-	-	-	-	-	-	-	-	-	-
1974	6	67443201	67445201	2000	loss	-	-	-	-	-	-	-	-	-	-	-	-
1975	6	67457201	67459801	2600	loss	-	-	-	-	-	-	-	-	-	-	-	-
[truncated: 3,947 more rows]
